# Supplementary material for: A synoptic review of the aloes (Asphodelaceae, Alooideae) of KwaZulu-Natal, an ecologically diverse province in eastern South Africa
Source: PhytoKeys. 2020 Mar 12;142:1–88. doi: 10.3897/phytokeys.142.48365 (PMC7082394; doi:10.3897/phytokeys.142.48365)
Supplement: XML Treatment for Aloiampelos tenuior [file phytokeys.142.48365-treatment1.xml]

<!DOCTYPE tp:taxon-treatment
  PUBLIC "-//TaxonX//DTD Taxonomic Treatment Publishing DTD v0 20100105//EN" "tax-treatment-NSO.dtd">
<tp:taxon-treatment xmlns:tp="http://www.plazi.org/taxpub"><tp:treatment-meta><kwd-group><label>Taxon classification</label><kwd><named-content xmlns:xlink="http://www.w3.org/1999/xlink" content-type="kingdom">Plantae</named-content></kwd><kwd><named-content xmlns:xlink="http://www.w3.org/1999/xlink" content-type="order">Asparagales</named-content></kwd><kwd><named-content xmlns:xlink="http://www.w3.org/1999/xlink" content-type="family">Asphodelaceae</named-content></kwd></kwd-group><mixed-citation publication-type="journal"><person-group><name><surname>Klopper</surname><given-names>Ronell R.</given-names></name><name><surname>Crouch</surname><given-names>Neil R.</given-names></name><name><surname>Smith</surname><given-names>Gideon F.</given-names></name><name><surname>van Wyk</surname><given-names>Abraham E.</given-names></name></person-group><article-title>A synoptic review of the aloes (<tp:taxon-name><tp:taxon-name-part taxon-name-part-type="family">Asphodelaceae</tp:taxon-name-part></tp:taxon-name>, <tp:taxon-name><tp:taxon-name-part taxon-name-part-type="subfamily">Alooideae</tp:taxon-name-part></tp:taxon-name>) of KwaZulu-Natal, an ecologically diverse province in eastern South Africa</article-title><source>PhytoKeys</source><day>12</day><month>3</month><year>2020</year><volume>142</volume><fpage>1</fpage><lpage>88</lpage><pub-id pub-id-type="doi">10.3897/phytokeys.142.48365</pub-id></mixed-citation></tp:treatment-meta><tp:nomenclature><tp:taxon-name><object-id xmlns:xlink="http://www.w3.org/1999/xlink" content-type="arpha" xlink:type="simple">E482C826-FB2E-59E3-8178-36D032C951E2</object-id>
            <tp:taxon-name-part taxon-name-part-type="genus" reg="Aloiampelos">Aloiampelos</tp:taxon-name-part>
            <tp:taxon-name-part taxon-name-part-type="species" reg="tenuior">tenuior</tp:taxon-name-part>
          </tp:taxon-name><tp:taxon-authority>(Haw.) Klopper &amp; Gideon F.Sm.</tp:taxon-authority></tp:nomenclature><tp:treatment-sec sec-type="Syn" id="SECID0EDFCI"><title>Syn.</title><p><italic><tp:taxon-name><tp:taxon-name-part taxon-name-part-type="genus" reg="Aloe">Aloe</tp:taxon-name-part> <tp:taxon-name-part taxon-name-part-type="species" reg="tenuior">tenuior</tp:taxon-name-part></tp:taxon-name></italic> Haw.</p></tp:treatment-sec><tp:treatment-sec sec-type="Common names" id="SECID0EUFCI"><title>Common names.</title><p>Fence aloe, gardener’s aloe (English); heiningaalwyn, heuningaalwyn (Afrikaans).</p></tp:treatment-sec><tp:treatment-sec sec-type="description" id="SECID0EZFCI"><title>Description.</title><p>Tangled shrub of 0.6 m or higher. <bold><italic>Stems</italic></bold> slender, 1–3 m long, branched low down or higher, erectly spreading or scandent to recurved or decumbent, without persistent dried leaves. <bold><italic>Leaves</italic></bold> cauline dispersed, erectly spreading, glaucous green, without spots, linear-lanceolate, 10–18 cm long, 1.0–2.2 cm wide; sheath obscurely green-lineate, not auriculate, 0.5–2.5 cm long; margin narrow, white, cartilaginous, with minute, white teeth, up to 0.5 mm long, 1–2 mm apart. <bold><italic>Inflorescence</italic></bold> 0.3–0.4 m high, ascending to erect, simple or 1- or 2-branched. <bold><italic>Racemes</italic></bold> cylindrical, slightly acuminate, 10–20 cm long, rather dense to dense. <bold><italic>Floral bracts</italic></bold> ± 5 mm long, 1–2 mm wide. <bold><italic>Pedicels</italic></bold> 3–5 mm long. <bold><italic>Flowers</italic></bold>: <italic>perianth</italic> yellow, orange or red with yellow tips, 11–15 mm long, ± 2 mm across ovary, very slightly narrowed above ovary, widening towards mouth, cylindrical; outer segments free for 3–6 mm; <italic>stamens</italic> and <italic>style</italic> exserted 4–6 mm.</p></tp:treatment-sec><tp:treatment-sec sec-type="lowering time" id="SECID0E1GCI"><title>Flowering time.</title><p>(August) October–December (May).</p></tp:treatment-sec><tp:treatment-sec sec-type="habitat" id="SECID0E6GCI"><title>Habitat.</title><p>Often in open habitats on sandy soils, more rarely in thicket vegetation, sometimes on steep slopes. In contrast, other species of <italic><tp:taxon-name><tp:taxon-name-part taxon-name-part-type="genus" reg="Aloiampelos">Aloiampelos</tp:taxon-name-part></tp:taxon-name></italic> that do not occur in KwaZulu-Natal, such as <italic><tp:taxon-name><tp:taxon-name-part taxon-name-part-type="genus">A.</tp:taxon-name-part> <tp:taxon-name-part taxon-name-part-type="species" reg="ciliaris">ciliaris</tp:taxon-name-part></tp:taxon-name></italic> (Haw.) Klopper &amp; Gideon F.Sm. from the Eastern Cape, more commonly occur in thicket or fynbos.</p></tp:treatment-sec><tp:treatment-sec sec-type="description" id="SECID0EXHCI"><title>Diagnostic characters.</title><p><italic><tp:taxon-name><tp:taxon-name-part taxon-name-part-type="genus" reg="Aloiampelos">Aloiampelos</tp:taxon-name-part> <tp:taxon-name-part taxon-name-part-type="species" reg="tenuior">tenuior</tp:taxon-name-part></tp:taxon-name></italic> is the only aloe indigenous to KwaZulu-Natal that forms an untidy tangled shrub with thin slender stems. Also diagnostic is its cauline dispersed, blue-green leaves, with distinct sheaths that are obscurely lined. Racemes are elongated, with small red, orange or yellow cylindrical, uncurved flowers and long-exserted stamens and style.</p></tp:treatment-sec><tp:treatment-sec sec-type="conservation status" id="SECID0EIICI"><title>Conservation status.</title><p>Least Concern (<xref ref-type="bibr" rid="B37">Raimondo et al. 2009</xref>).</p></tp:treatment-sec><tp:treatment-sec sec-type="distribution" id="SECID0ESICI"><title>Distribution.</title><p>Occurs from the Port Elizabeth and Jansenville areas in the Eastern Cape into southern KwaZulu-Natal, the Richmond area and then with a disjunct distribution in northern KwaZulu-Natal on the border with Mpumalanga (South Africa) and Eswatini (Fig. <xref ref-type="fig" rid="F2">2</xref>).</p><fig id="F2" position="float" orientation="portrait"><object-id xmlns:xlink="http://www.w3.org/1999/xlink" content-type="doi" xlink:type="simple">10.3897/phytokeys.142.48365.figure2</object-id><object-id xmlns:xlink="http://www.w3.org/1999/xlink" content-type="arpha" xlink:type="simple">D4140276-3953-50BE-A02A-E5B4B4D240BD</object-id><label>Figure 2.</label><caption><p><italic><tp:taxon-name><tp:taxon-name-part taxon-name-part-type="genus" reg="Aloiampelos">Aloiampelos</tp:taxon-name-part> <tp:taxon-name-part taxon-name-part-type="species" reg="tenuior">tenuior</tp:taxon-name-part></tp:taxon-name></italic>. Photos: N.R. Crouch.</p></caption><graphic xmlns:xlink="http://www.w3.org/1999/xlink" xlink:href="phytokeys-142-001-g002.jpg" position="float" orientation="portrait" xlink:type="simple" id="oo_388228.jpg"><uri content-type="original_file" xlink:type="simple">https://binary.pensoft.net/fig/388228</uri></graphic></fig></tp:treatment-sec><ref-list><ref id="B37"><mixed-citation xmlns:xlink="http://www.w3.org/1999/xlink" xlink:type="simple"><person-group><name name-style="western"><surname>Raimondo</surname><given-names>D</given-names></name><name name-style="western"><surname>Von Staden</surname><given-names>L</given-names></name><name name-style="western"><surname>Foden</surname><given-names>W</given-names></name><name name-style="western"><surname>Victor</surname><given-names>JE</given-names></name><name name-style="western"><surname>Helme</surname><given-names>NA</given-names></name><name name-style="western"><surname>Turner</surname><given-names>RC</given-names></name><name name-style="western"><surname>Kamundi</surname><given-names>DA</given-names></name><name name-style="western"><surname>Manyama</surname><given-names>PA</given-names></name></person-group> (<year>2009</year>) Red List of South African Plants. Strelitzia 25. South African National Biodiversity Institute, Pretoria.</mixed-citation></ref></ref-list></tp:taxon-treatment>
