# Supplementary material for: A synoptic review of the aloes (Asphodelaceae, Alooideae) of KwaZulu-Natal, an ecologically diverse province in eastern South Africa
Source: PhytoKeys. 2020 Mar 12;142:1–88. doi: 10.3897/phytokeys.142.48365 (PMC7082394; doi:10.3897/phytokeys.142.48365)
Supplement: XML Treatment for Aloidendron barberae [file phytokeys.142.48365-treatment2.xml]

<!DOCTYPE tp:taxon-treatment
  PUBLIC "-//TaxonX//DTD Taxonomic Treatment Publishing DTD v0 20100105//EN" "tax-treatment-NSO.dtd">
<tp:taxon-treatment xmlns:tp="http://www.plazi.org/taxpub"><tp:treatment-meta><kwd-group><label>Taxon classification</label><kwd><named-content xmlns:xlink="http://www.w3.org/1999/xlink" content-type="kingdom">Plantae</named-content></kwd><kwd><named-content xmlns:xlink="http://www.w3.org/1999/xlink" content-type="order">Asparagales</named-content></kwd><kwd><named-content xmlns:xlink="http://www.w3.org/1999/xlink" content-type="family">Asphodelaceae</named-content></kwd></kwd-group><mixed-citation publication-type="journal"><person-group><name><surname>Klopper</surname><given-names>Ronell R.</given-names></name><name><surname>Crouch</surname><given-names>Neil R.</given-names></name><name><surname>Smith</surname><given-names>Gideon F.</given-names></name><name><surname>van Wyk</surname><given-names>Abraham E.</given-names></name></person-group><article-title>A synoptic review of the aloes (<tp:taxon-name><tp:taxon-name-part taxon-name-part-type="family">Asphodelaceae</tp:taxon-name-part></tp:taxon-name>, <tp:taxon-name><tp:taxon-name-part taxon-name-part-type="subfamily">Alooideae</tp:taxon-name-part></tp:taxon-name>) of KwaZulu-Natal, an ecologically diverse province in eastern South Africa</article-title><source>PhytoKeys</source><day>12</day><month>3</month><year>2020</year><volume>142</volume><fpage>1</fpage><lpage>88</lpage><pub-id pub-id-type="doi">10.3897/phytokeys.142.48365</pub-id></mixed-citation></tp:treatment-meta><tp:nomenclature><tp:taxon-name><object-id xmlns:xlink="http://www.w3.org/1999/xlink" content-type="arpha" xlink:type="simple">4904DE90-0D29-541B-84DC-353662B4BF57</object-id>
            <tp:taxon-name-part taxon-name-part-type="genus" reg="Aloidendron">Aloidendron</tp:taxon-name-part>
            <tp:taxon-name-part taxon-name-part-type="species" reg="barberae">barberae</tp:taxon-name-part>
          </tp:taxon-name><tp:taxon-authority>(Dyer) Klopper &amp; Gideon F.Sm.</tp:taxon-authority></tp:nomenclature><tp:treatment-sec sec-type="Syn" id="SECID0EXKCI"><title>Syn.</title><p><italic><tp:taxon-name><tp:taxon-name-part taxon-name-part-type="genus" reg="Aloe">Aloe</tp:taxon-name-part> <tp:taxon-name-part taxon-name-part-type="species" reg="barberae">barberae</tp:taxon-name-part></tp:taxon-name></italic> Dyer.</p></tp:treatment-sec><tp:treatment-sec sec-type="Common names" id="SECID0EILCI"><title>Common names.</title><p>Tree aloe (English); boomaalwyn, mikaalwyn (Afrikaans); impondondo, indlabendlazi, inkalane unkulu, umgxwala (Zulu).</p></tp:treatment-sec><tp:treatment-sec sec-type="description" id="SECID0ENLCI"><title>Description.</title><p>Arborescent plant, up to 18 m high. <bold><italic>Stem</italic></bold> 10–18 m high, profusely branched dichotomously and rebranched from about middle, erect, without persistent dried leaves. <bold><italic>Leaves</italic></bold> densely rosulate, recurved, dull green, without spots, ensiform, deeply channelled, 60–90 cm long, 7–9 cm wide at base; sheath with greenish-white marginal border; margin narrow, white, cartilaginous, with firm, horny, brownish tipped, dull white, deltoid teeth, 2–3 mm long, 10–25 mm apart. <bold><italic>Inflorescences</italic></bold> 0.4–0.6 m high, erect, dichotomously 3-branched. <bold><italic>Racemes</italic></bold> cylindrical, slightly acuminate, 20–30 cm long, dense. <bold><italic>Floral bracts</italic></bold> 8–10 mm long, ± 1 mm wide. <bold><italic>Pedicels</italic></bold> 7–10 mm long. <bold><italic>Flowers</italic></bold>: <italic>perianth</italic> rose to rose-pink, greenish tipped, 33–37 mm long, ± 9 mm across ovary, not narrowed above ovary, widening towards middle, narrowing somewhat towards upturned mouth, cylindrical-ventricose; outer segments free almost to base; <italic>stamens</italic> exserted to 15 mm; <italic>style</italic> exserted 15–20 mm.</p></tp:treatment-sec><tp:treatment-sec sec-type="Flowering time" id="SECID0EOMCI"><title>Flowering time.</title><p>May–August.</p></tp:treatment-sec><tp:treatment-sec sec-type="habitat" id="SECID0ETMCI"><title>Habitat.</title><p>Dense, tall bush and low forest, rocky slopes of wooded valleys.</p></tp:treatment-sec><tp:treatment-sec sec-type="description" id="SECID0EYMCI"><title>Diagnostic characters.</title><p><italic><tp:taxon-name><tp:taxon-name-part taxon-name-part-type="genus" reg="Aloidendron">Aloidendron</tp:taxon-name-part> <tp:taxon-name-part taxon-name-part-type="species" reg="barberae">barberae</tp:taxon-name-part></tp:taxon-name></italic> is one of only two large-growing tree aloes indigenous to KwaZulu-Natal. These two aloes both have dichotomously branched stems and branches that lack persistent dried leaves. <italic><tp:taxon-name><tp:taxon-name-part taxon-name-part-type="genus" reg="Aloidendron">Aloidendron</tp:taxon-name-part> <tp:taxon-name-part taxon-name-part-type="species" reg="barberae">barberae</tp:taxon-name-part></tp:taxon-name></italic> differs from <italic><tp:taxon-name><tp:taxon-name-part taxon-name-part-type="genus" reg="Aloidendron">Aloidendron</tp:taxon-name-part> <tp:taxon-name-part taxon-name-part-type="species" reg="tongaense">tongaense</tp:taxon-name-part></tp:taxon-name></italic> in being much taller (up to 18 m) with more branches and having larger bright green leaves of 60–90 cm long (not dull green and 40–59 cm); their distribution ranges are also mutually exclusive. The inflorescence is also slightly taller at 0.4–0.6 m (not ± 0.35 m) and 3-branched from a single point (not up to 6-branched), with longer cylindrical racemes of 20–30 cm long (not capitate and 4–6 cm), bearing straight rose-pink flowers that are 33–37 mm long (not curved yellow flowers of 47–50 mm) with stamens exserted to 15 mm at anthesis (not 3–5 mm).</p></tp:treatment-sec><tp:treatment-sec sec-type="conservation status" id="SECID0E6NCI"><title>Conservation status.</title><p>Least Concern (<xref ref-type="bibr" rid="B37">Raimondo et al. 2009</xref>).</p></tp:treatment-sec><tp:treatment-sec sec-type="distribution" id="SECID0EJOCI"><title>Distribution.</title><p>Occurs in scattered localities, often in inaccessible sites (with steep gradients), in a broad coastal zone from East London in the Eastern Cape, through KwaZulu-Natal and Mpumalanga, South Africa, also in Eswatini (Fig. <xref ref-type="fig" rid="F3">3</xref>).</p></tp:treatment-sec><tp:treatment-sec sec-type="notes" id="SECID0ETOCI"><title>Notes.</title><p><italic><tp:taxon-name><tp:taxon-name-part taxon-name-part-type="genus" reg="Aloidendron">Aloidendron</tp:taxon-name-part> <tp:taxon-name-part taxon-name-part-type="species" reg="barberae">barberae</tp:taxon-name-part></tp:taxon-name></italic> is often cited as occurring in Mozambique, the latest of these being <xref ref-type="bibr" rid="B52">Van Jaarsveld and Judd (2015)</xref>. However, an examination of available herbarium specimens at several South African and European herbaria has shown that specimens from Mozambique all represent <italic><tp:taxon-name><tp:taxon-name-part taxon-name-part-type="genus" reg="Aloidendron">A.</tp:taxon-name-part> <tp:taxon-name-part taxon-name-part-type="species" reg="tongaense">tongaense</tp:taxon-name-part></tp:taxon-name></italic> (<xref ref-type="bibr" rid="B61">Walker et al. 2019b</xref>). This is supported by <xref ref-type="bibr" rid="B2">Burrows et al. (2018)</xref> who only treat the latter species. However, considering that <italic><tp:taxon-name><tp:taxon-name-part taxon-name-part-type="genus">A.</tp:taxon-name-part> <tp:taxon-name-part taxon-name-part-type="species" reg="barberae">barberae</tp:taxon-name-part></tp:taxon-name></italic> is common on the South African side of the Lebombo range, it may well be present in nearby southern Mozambique, which borders on the foothills of the range. Further investigation is needed to confirm whether or not <italic><tp:taxon-name><tp:taxon-name-part taxon-name-part-type="genus">A.</tp:taxon-name-part> <tp:taxon-name-part taxon-name-part-type="species" reg="barberae">barberae</tp:taxon-name-part></tp:taxon-name></italic> is present in this botanically under-explored part of Mozambique.</p><fig id="F3" position="float" orientation="portrait"><object-id xmlns:xlink="http://www.w3.org/1999/xlink" content-type="doi" xlink:type="simple">10.3897/phytokeys.142.48365.figure3</object-id><object-id xmlns:xlink="http://www.w3.org/1999/xlink" content-type="arpha" xlink:type="simple">01664088-90A1-523E-97AB-2A8426711B8B</object-id><label>Figure 3.</label><caption><p><italic><tp:taxon-name><tp:taxon-name-part taxon-name-part-type="genus" reg="Aloidendron">Aloidendron</tp:taxon-name-part> <tp:taxon-name-part taxon-name-part-type="species" reg="barberae">barberae</tp:taxon-name-part></tp:taxon-name></italic>. Photo: G.W. Reynolds.</p></caption><graphic xmlns:xlink="http://www.w3.org/1999/xlink" xlink:href="phytokeys-142-001-g003.jpg" position="float" orientation="portrait" xlink:type="simple" id="oo_388229.jpg"><uri content-type="original_file" xlink:type="simple">https://binary.pensoft.net/fig/388229</uri></graphic></fig></tp:treatment-sec><ref-list><ref id="B37"><mixed-citation xmlns:xlink="http://www.w3.org/1999/xlink" xlink:type="simple"><person-group><name name-style="western"><surname>Raimondo</surname><given-names>D</given-names></name><name name-style="western"><surname>Von Staden</surname><given-names>L</given-names></name><name name-style="western"><surname>Foden</surname><given-names>W</given-names></name><name name-style="western"><surname>Victor</surname><given-names>JE</given-names></name><name name-style="western"><surname>Helme</surname><given-names>NA</given-names></name><name name-style="western"><surname>Turner</surname><given-names>RC</given-names></name><name name-style="western"><surname>Kamundi</surname><given-names>DA</given-names></name><name name-style="western"><surname>Manyama</surname><given-names>PA</given-names></name></person-group> (<year>2009</year>) Red List of South African Plants. Strelitzia 25. South African National Biodiversity Institute, Pretoria.</mixed-citation></ref><ref id="B52"><mixed-citation xmlns:xlink="http://www.w3.org/1999/xlink" xlink:type="simple"><person-group><name name-style="western"><surname>Van Jaarsveld</surname><given-names>E</given-names></name><name name-style="western"><surname>Judd</surname><given-names>E</given-names></name></person-group> (<year>2015</year>) Tree Aloes of Africa. Penrock Publications, Cape Town.</mixed-citation></ref><ref id="B61"><mixed-citation xmlns:xlink="http://www.w3.org/1999/xlink" xlink:type="simple"><person-group><name name-style="western"><surname>Walker</surname><given-names>CC</given-names></name><name name-style="western"><surname>Smith</surname><given-names>GF</given-names></name><name name-style="western"><surname>Figueiredo</surname><given-names>E</given-names></name><name name-style="western"><surname>Klopper</surname><given-names>RR</given-names></name><name name-style="western"><surname>Crouch</surname><given-names>NR</given-names></name><name name-style="western"><surname>Condy</surname><given-names>G</given-names></name></person-group> (<year>2019b</year>) <italic><tp:taxon-name><tp:taxon-name-part taxon-name-part-type="genus">Aloidendron</tp:taxon-name-part> <tp:taxon-name-part taxon-name-part-type="species">barberae</tp:taxon-name-part></tp:taxon-name></italic>. Flowering Plants of Africa 66: 8–21, t.2342.</mixed-citation></ref><ref id="B2"><mixed-citation xmlns:xlink="http://www.w3.org/1999/xlink" xlink:type="simple"><person-group><name name-style="western"><surname>Burrows</surname><given-names>JE</given-names></name><name name-style="western"><surname>Burrows</surname><given-names>SM</given-names></name><name name-style="western"><surname>Lötter</surname><given-names>MC</given-names></name><name name-style="western"><surname>Schmidt</surname><given-names>E</given-names></name></person-group> (<year>2018</year>) Trees and Shrubs Mozambique. Publishing Print Matters (Pty) Ltd., Cape Town.</mixed-citation></ref></ref-list></tp:taxon-treatment>
