# Supplementary material for: A synoptic review of the aloes (Asphodelaceae, Alooideae) of KwaZulu-Natal, an ecologically diverse province in eastern South Africa
Source: PhytoKeys. 2020 Mar 12;142:1–88. doi: 10.3897/phytokeys.142.48365 (PMC7082394; doi:10.3897/phytokeys.142.48365)
Supplement: XML Treatment for Aloidendron tongaense [file phytokeys.142.48365-treatment3.xml]

<!DOCTYPE tp:taxon-treatment
  PUBLIC "-//TaxonX//DTD Taxonomic Treatment Publishing DTD v0 20100105//EN" "tax-treatment-NSO.dtd">
<tp:taxon-treatment xmlns:tp="http://www.plazi.org/taxpub"><tp:treatment-meta><kwd-group><label>Taxon classification</label><kwd><named-content xmlns:xlink="http://www.w3.org/1999/xlink" content-type="kingdom">Plantae</named-content></kwd><kwd><named-content xmlns:xlink="http://www.w3.org/1999/xlink" content-type="order">Asparagales</named-content></kwd><kwd><named-content xmlns:xlink="http://www.w3.org/1999/xlink" content-type="family">Asphodelaceae</named-content></kwd></kwd-group><mixed-citation publication-type="journal"><person-group><name><surname>Klopper</surname><given-names>Ronell R.</given-names></name><name><surname>Crouch</surname><given-names>Neil R.</given-names></name><name><surname>Smith</surname><given-names>Gideon F.</given-names></name><name><surname>van Wyk</surname><given-names>Abraham E.</given-names></name></person-group><article-title>A synoptic review of the aloes (<tp:taxon-name><tp:taxon-name-part taxon-name-part-type="family">Asphodelaceae</tp:taxon-name-part></tp:taxon-name>, <tp:taxon-name><tp:taxon-name-part taxon-name-part-type="subfamily">Alooideae</tp:taxon-name-part></tp:taxon-name>) of KwaZulu-Natal, an ecologically diverse province in eastern South Africa</article-title><source>PhytoKeys</source><day>12</day><month>3</month><year>2020</year><volume>142</volume><fpage>1</fpage><lpage>88</lpage><pub-id pub-id-type="doi">10.3897/phytokeys.142.48365</pub-id></mixed-citation></tp:treatment-meta><tp:nomenclature><tp:taxon-name><object-id xmlns:xlink="http://www.w3.org/1999/xlink" content-type="arpha" xlink:type="simple">67F1F5DC-EF17-58C6-BC6D-D6C8563F62CC</object-id>
            <tp:taxon-name-part taxon-name-part-type="genus" reg="Aloidendron">Aloidendron</tp:taxon-name-part>
            <tp:taxon-name-part taxon-name-part-type="species" reg="tongaense">tongaense</tp:taxon-name-part>
          </tp:taxon-name><tp:taxon-authority>(Van Jaarsv.) Klopper &amp; Gideon F.Sm.</tp:taxon-authority></tp:nomenclature><tp:treatment-sec sec-type="Syn" id="SECID0EMSCI"><title>Syn.</title><p><italic><tp:taxon-name><tp:taxon-name-part taxon-name-part-type="genus" reg="Aloe">Aloe</tp:taxon-name-part> <tp:taxon-name-part taxon-name-part-type="species" reg="tongaensis">tongaensis</tp:taxon-name-part></tp:taxon-name></italic> Van Jaarsv.</p></tp:treatment-sec><tp:treatment-sec sec-type="description" id="SECID0E4SCI"><title>Description.</title><p>Tree, 4–8 m high, with rounded crown. <bold><italic>Trunk</italic></bold> 60–80 cm diameter at base, erect, dichotomously branched, without persistent dried leaves, with grey bark. <bold><italic>Leaves</italic></bold> rosulate at branch tips, spreading to recurved, dull green, without markings, leathery, ensiform, upper surface canaliculate, 40–59 cm long, 4.5 cm wide; margin with teeth, 2 mm long, 5–10 mm apart. <bold><italic>Inflorescence</italic></bold> ± 0.35 m tall, erect, up to 6-branched. <bold><italic>Racemes</italic></bold> capitate, 4–6 cm long, rather dense. <bold><italic>Floral bracts</italic></bold> 12–14 mm long, 3–4 mm wide. <bold><italic>Pedicels</italic></bold> 10–14 mm long. <bold><italic>Flowers</italic></bold>: <italic>perianth</italic> yellowish-orange, 47–50 mm long, 8–9 mm across ovary, narrowing very slightly towards mouth, cylindrical, curved; outer segments free for 10 mm; <italic>stamens</italic> exserted 3–5 mm; <italic>style</italic> exserted to 7 mm.</p></tp:treatment-sec><tp:treatment-sec sec-type="Flowering time" id="SECID0E5TCI"><title>Flowering time.</title><p>Mainly April–May.</p></tp:treatment-sec><tp:treatment-sec sec-type="habitat" id="SECID0EDUCI"><title>Habitat.</title><p>Sand forest and coastal dune forest, in warm, humid, tropical/subtropical conditions, on sandy soil.</p></tp:treatment-sec><tp:treatment-sec sec-type="description" id="SECID0EIUCI"><title>Diagnostic characters.</title><p><italic><tp:taxon-name><tp:taxon-name-part taxon-name-part-type="genus" reg="Aloidendron">Aloidendron</tp:taxon-name-part> <tp:taxon-name-part taxon-name-part-type="species" reg="tongaense">tongaense</tp:taxon-name-part></tp:taxon-name></italic> is one of only two large tree aloes indigenous to KwaZulu-Natal. These two aloes both have dichotomously branched stems that lack persistent dried leaves. <italic><tp:taxon-name><tp:taxon-name-part taxon-name-part-type="genus" reg="Aloidendron">Aloidendron</tp:taxon-name-part> <tp:taxon-name-part taxon-name-part-type="species" reg="tongaense">tongaense</tp:taxon-name-part></tp:taxon-name></italic> differs from <italic><tp:taxon-name><tp:taxon-name-part taxon-name-part-type="genus" reg="Aloidendron">Aloidendron</tp:taxon-name-part> <tp:taxon-name-part taxon-name-part-type="species" reg="barberae">barberae</tp:taxon-name-part></tp:taxon-name></italic> in being a shorter tree (up to 8 m, not up to 18 m) with fewer branches and having smaller dull green leaves of 40–59 cm long (not bright green and 60–90 cm). The inflorescence is also slightly shorter at ± 0.35 m (not 0.4–0.6 m) and up to 6-branched (not 3-branched from a single point), with shorter capitate racemes of 4–6 cm long (not cylindrical and 20–30 cm), bearing curved yellowish-orange flowers that are 47–50 mm long (not straight rose-pink flowers of 33–37 mm) with stamens exserted 3–5 mm at anthesis (not up to 15 mm).</p></tp:treatment-sec><tp:treatment-sec sec-type="conservation status" id="SECID0EPVCI"><title>Conservation status.</title><p>Least Concern (<xref ref-type="bibr" rid="B59">Von Staden et al. 2013</xref>).</p></tp:treatment-sec><tp:treatment-sec sec-type="distribution" id="SECID0EZVCI"><title>Distribution.</title><p>Occurs in the sand forest and coastal dune forest at Kosi Bay in northern KwaZulu-Natal (Maputaland), South Africa and along the southern Mozambique coast as far north as Inhambane, with a known disjunct collection further north in the Cheringoma District of east-central Mozambique (Fig. <xref ref-type="fig" rid="F4">4</xref>). It is a near-endemic of the Maputaland Centre of Endemism (<xref ref-type="bibr" rid="B55">Van Wyk and Smith 2001</xref>).</p></tp:treatment-sec><tp:treatment-sec sec-type="notes" id="SECID0EHWCI"><title>Notes.</title><p>This aloe was previously considered to be a coastal form of <italic><tp:taxon-name><tp:taxon-name-part taxon-name-part-type="genus">A.</tp:taxon-name-part> <tp:taxon-name-part taxon-name-part-type="species" reg="barberae">barberae</tp:taxon-name-part></tp:taxon-name></italic>, but was later accorded species status (<xref ref-type="bibr" rid="B51">Van Jaarsveld 2010</xref>). Although the protologue and subsequent literature states that the species is only known from northern KwaZulu-Natal, South Africa and adjacent areas of southern Mozambique, herbarium specimens indicate that it occurs much wider in Mozambique. In fact, numerous specimens from lowland parts of Mozambique, previously regarded as <italic><tp:taxon-name><tp:taxon-name-part taxon-name-part-type="genus">A.</tp:taxon-name-part> <tp:taxon-name-part taxon-name-part-type="species" reg="barberae">barberae</tp:taxon-name-part></tp:taxon-name></italic>, have now been assigned to <italic><tp:taxon-name><tp:taxon-name-part taxon-name-part-type="genus" reg="Aloidendron">A.</tp:taxon-name-part> <tp:taxon-name-part taxon-name-part-type="species" reg="tongaense">tongaense</tp:taxon-name-part></tp:taxon-name></italic> (<xref ref-type="bibr" rid="B61">Walker et al. 2019b</xref>).</p><fig id="F4" position="float" orientation="portrait"><object-id xmlns:xlink="http://www.w3.org/1999/xlink" content-type="doi" xlink:type="simple">10.3897/phytokeys.142.48365.figure4</object-id><object-id xmlns:xlink="http://www.w3.org/1999/xlink" content-type="arpha" xlink:type="simple">6D2826A2-8D05-56A8-B8B8-A8E4DFA9A0F2</object-id><label>Figure 4.</label><caption><p><italic><tp:taxon-name><tp:taxon-name-part taxon-name-part-type="genus" reg="Aloidendron">Aloidendron</tp:taxon-name-part> <tp:taxon-name-part taxon-name-part-type="species" reg="tongaense">tongaense</tp:taxon-name-part></tp:taxon-name></italic>. Photo: N.R. Crouch.</p></caption><graphic xmlns:xlink="http://www.w3.org/1999/xlink" xlink:href="phytokeys-142-001-g004.jpg" position="float" orientation="portrait" xlink:type="simple" id="oo_388230.jpg"><uri content-type="original_file" xlink:type="simple">https://binary.pensoft.net/fig/388230</uri></graphic></fig></tp:treatment-sec><ref-list><ref id="B59"><mixed-citation xmlns:xlink="http://www.w3.org/1999/xlink" xlink:type="simple"><person-group><name name-style="western"><surname>Von Staden</surname><given-names>L</given-names></name><name name-style="western"><surname>Nichols</surname><given-names>G</given-names></name><name name-style="western"><surname>Grieve</surname><given-names>G</given-names></name></person-group> (<year>2013</year>) <italic><tp:taxon-name><tp:taxon-name-part taxon-name-part-type="genus">Aloidendron</tp:taxon-name-part> <tp:taxon-name-part taxon-name-part-type="species">tongaense</tp:taxon-name-part></tp:taxon-name></italic> (Van Jaarsv.) Klopper &amp; Gideon F.Sm. National Assessment: Red List of South African Plants version 2017.1. <ext-link xlink:type="simple" ext-link-type="uri" xlink:href="http://redlist.sanbi.org">http://redlist.sanbi.org</ext-link> [accessed on 18.02.2019]</mixed-citation></ref><ref id="B55"><mixed-citation xmlns:xlink="http://www.w3.org/1999/xlink" xlink:type="simple"><person-group><name name-style="western"><surname>Van Wyk</surname><given-names>AE</given-names></name><name name-style="western"><surname>Smith</surname><given-names>GF</given-names></name></person-group> (<year>2001</year>) Regions of Floristic Endemism in Southern Africa. A Review with Emphasis on Succulents. Umdaus Press, Hatfield, Pretoria.</mixed-citation></ref><ref id="B51"><mixed-citation xmlns:xlink="http://www.w3.org/1999/xlink" xlink:type="simple"><person-group><name name-style="western"><surname>Van Jaarsveld</surname><given-names>EJ</given-names></name></person-group> (<year>2010</year>) <article-title><italic><tp:taxon-name><tp:taxon-name-part taxon-name-part-type="genus">Aloe</tp:taxon-name-part> <tp:taxon-name-part taxon-name-part-type="species">tongaensis</tp:taxon-name-part></tp:taxon-name></italic>, a new species from Tongaland, KwaZulu-Natal (South Africa), and a new sectional arrangement of the tree aloes.</article-title><source><tp:taxon-name><tp:taxon-name-part taxon-name-part-type="genus">Aloe</tp:taxon-name-part></tp:taxon-name></source><volume>47</volume>: <fpage>64</fpage>–<lpage>71</lpage>.</mixed-citation></ref><ref id="B61"><mixed-citation xmlns:xlink="http://www.w3.org/1999/xlink" xlink:type="simple"><person-group><name name-style="western"><surname>Walker</surname><given-names>CC</given-names></name><name name-style="western"><surname>Smith</surname><given-names>GF</given-names></name><name name-style="western"><surname>Figueiredo</surname><given-names>E</given-names></name><name name-style="western"><surname>Klopper</surname><given-names>RR</given-names></name><name name-style="western"><surname>Crouch</surname><given-names>NR</given-names></name><name name-style="western"><surname>Condy</surname><given-names>G</given-names></name></person-group> (<year>2019b</year>) <italic><tp:taxon-name><tp:taxon-name-part taxon-name-part-type="genus">Aloidendron</tp:taxon-name-part> <tp:taxon-name-part taxon-name-part-type="species">barberae</tp:taxon-name-part></tp:taxon-name></italic>. Flowering Plants of Africa 66: 8–21, t.2342.</mixed-citation></ref></ref-list></tp:taxon-treatment>
