# Supplementary material for: A synoptic review of the aloes (Asphodelaceae, Alooideae) of KwaZulu-Natal, an ecologically diverse province in eastern South Africa
Source: PhytoKeys. 2020 Mar 12;142:1–88. doi: 10.3897/phytokeys.142.48365 (PMC7082394; doi:10.3897/phytokeys.142.48365)
Supplement: XML Treatment for Aristaloe aristata [file phytokeys.142.48365-treatment4.xml]

<!DOCTYPE tp:taxon-treatment
  PUBLIC "-//TaxonX//DTD Taxonomic Treatment Publishing DTD v0 20100105//EN" "tax-treatment-NSO.dtd">
<tp:taxon-treatment xmlns:tp="http://www.plazi.org/taxpub"><tp:treatment-meta><kwd-group><label>Taxon classification</label><kwd><named-content xmlns:xlink="http://www.w3.org/1999/xlink" content-type="kingdom">Plantae</named-content></kwd><kwd><named-content xmlns:xlink="http://www.w3.org/1999/xlink" content-type="order">Asparagales</named-content></kwd><kwd><named-content xmlns:xlink="http://www.w3.org/1999/xlink" content-type="family">Asphodelaceae</named-content></kwd></kwd-group><mixed-citation publication-type="journal"><person-group><name><surname>Klopper</surname><given-names>Ronell R.</given-names></name><name><surname>Crouch</surname><given-names>Neil R.</given-names></name><name><surname>Smith</surname><given-names>Gideon F.</given-names></name><name><surname>van Wyk</surname><given-names>Abraham E.</given-names></name></person-group><article-title>A synoptic review of the aloes (<tp:taxon-name><tp:taxon-name-part taxon-name-part-type="family">Asphodelaceae</tp:taxon-name-part></tp:taxon-name>, <tp:taxon-name><tp:taxon-name-part taxon-name-part-type="subfamily">Alooideae</tp:taxon-name-part></tp:taxon-name>) of KwaZulu-Natal, an ecologically diverse province in eastern South Africa</article-title><source>PhytoKeys</source><day>12</day><month>3</month><year>2020</year><volume>142</volume><fpage>1</fpage><lpage>88</lpage><pub-id pub-id-type="doi">10.3897/phytokeys.142.48365</pub-id></mixed-citation></tp:treatment-meta><tp:nomenclature><tp:taxon-name><object-id xmlns:xlink="http://www.w3.org/1999/xlink" content-type="arpha" xlink:type="simple">8A268E3E-4D04-598F-8E44-1DE29D1B2E98</object-id>
            <tp:taxon-name-part taxon-name-part-type="genus" reg="Aristaloe">Aristaloe</tp:taxon-name-part>
            <tp:taxon-name-part taxon-name-part-type="species" reg="aristata">aristata</tp:taxon-name-part>
          </tp:taxon-name><tp:taxon-authority>(Haw.) Boatwr. &amp; J.C.Manning</tp:taxon-authority></tp:nomenclature><tp:treatment-sec sec-type="Syn" id="SECID0ERZCI"><title>Syn.</title><p><italic><tp:taxon-name><tp:taxon-name-part taxon-name-part-type="genus" reg="Aloe">Aloe</tp:taxon-name-part> <tp:taxon-name-part taxon-name-part-type="species" reg="aristata">aristata</tp:taxon-name-part></tp:taxon-name></italic> Haw.</p></tp:treatment-sec><tp:treatment-sec sec-type="Common names" id="SECID0EC1CI"><title>Common names.</title><p>Guinea-fowl aloe (English); tarentaalaalwyn (Afrikaans); umathithibala (Zulu).</p></tp:treatment-sec><tp:treatment-sec sec-type="description" id="SECID0EH1CI"><title>Description.</title><p>Acaulescent plants; rosettes solitary or usually suckering to form dense clumps. <bold><italic>Leaves</italic></bold> densely rosulate, erect to arcuate-incurved, green to grey-green, with several scattered small, white spots, more copiously spotted with spots in more or less transverse bands on lower surface, spots subtuberculate to spinulescent, soft white spines in 1 or 2 rows at apex of keel, narrowly lanceolate to deltoid, tapering to hair-like awn, leaf 8–10 cm long, 1–2 cm wide at base; margin with soft, white, cartilaginous teeth, 1–2 mm long, 1–2 mm apart at mid-leaf. <bold><italic>Inflorescence</italic></bold> 0.2–0.5 m high, erect, usually 2- to 6-branched, occasionally simple. <bold>Racemes</bold> subcapitate, 10–20 cm long, rather lax. <bold><italic>Floral bracts</italic></bold> 11–12 mm long, 4 mm wide. <bold><italic>Pedicels</italic></bold> 20–35 mm long. <bold><italic>Flowers</italic></bold>: <italic>perianth</italic> red on upper surface, paler below, ± 40 mm long, ± 7 mm across ovary, slightly narrowed above ovary, slightly widening towards middle, narrowing at mouth, base somewhat globose, tube slightly decurved; outer segments free for 7 mm; <italic>stamens</italic> exserted to 1 mm; <italic>style</italic> exserted 1–2 mm.</p></tp:treatment-sec><tp:treatment-sec sec-type="Flowering time" id="SECID0EE2CI"><title>Flowering time.</title><p>August–October (November).</p></tp:treatment-sec><tp:treatment-sec sec-type="habitat" id="SECID0EJ2CI"><title>Habitat.</title><p>Wide variety of habitats, including sandy to clayey soils in hot, dry karroid areas, deep shade on humus-rich soil in riverine forest and montane forest and grassland on high mountains in Lesotho.</p></tp:treatment-sec><tp:treatment-sec sec-type="description" id="SECID0EO2CI"><title>Diagnostic characters.</title><p><italic><tp:taxon-name><tp:taxon-name-part taxon-name-part-type="genus" reg="Aristaloe">Aristaloe</tp:taxon-name-part> <tp:taxon-name-part taxon-name-part-type="species" reg="aristata">aristata</tp:taxon-name-part></tp:taxon-name></italic> can easily be distinguished from other KwaZulu-Natal aloes by being an acaulescent plant with small haworthia-like rosettes (10–15 cm diameter) that sometimes occur solitary, but more often sucker to form dense groups. The leaves (8–10 × 1–2 cm) have numerous, tuberculed, white-spots with long, thin, hair-like tips on both surfaces. The inflorescence (0.2–0.5 m high) is usually 2- to 6-branched or occasionally simple with the peduncle without sterile bracts. Racemes are subcapitate and rather lax. Flowers are tubular and slightly curved (± 40 mm long), with a basal swelling around the ovary. The uppermost (dorsal) portion of the pedicel and flower, which receive more sun, are deeper red than the paler lower (ventral) portion. This is the only South African <italic><tp:taxon-name><tp:taxon-name-part taxon-name-part-type="genus" reg="Aloe">Aloe</tp:taxon-name-part></tp:taxon-name></italic> species that resembles a member of <italic><tp:taxon-name><tp:taxon-name-part taxon-name-part-type="genus" reg="Haworthia">Haworthia</tp:taxon-name-part></tp:taxon-name></italic> Duval when not in flower.</p></tp:treatment-sec><tp:treatment-sec sec-type="conservation status" id="SECID0EN3CI"><title>Conservation status.</title><p>Least Concern (<xref ref-type="bibr" rid="B37">Raimondo et al. 2009</xref>).</p></tp:treatment-sec><tp:treatment-sec sec-type="distribution" id="SECID0EX3CI"><title>Distribution.</title><p>Widespread from Beaufort West (Western Cape) in the central Great Karoo, through the Eastern Cape and eastern Free State to south-western KwaZulu-Natal, South Africa, as well as in Lesotho (Fig. <xref ref-type="fig" rid="F5">5</xref>).</p><fig id="F5" position="float" orientation="portrait"><object-id xmlns:xlink="http://www.w3.org/1999/xlink" content-type="doi" xlink:type="simple">10.3897/phytokeys.142.48365.figure5</object-id><object-id xmlns:xlink="http://www.w3.org/1999/xlink" content-type="arpha" xlink:type="simple">480A853B-B346-54B8-91FF-53E44F249838</object-id><label>Figure 5.</label><caption><p><italic><tp:taxon-name><tp:taxon-name-part taxon-name-part-type="genus" reg="Aristaloe">Aristaloe</tp:taxon-name-part> <tp:taxon-name-part taxon-name-part-type="species" reg="aristata">aristata</tp:taxon-name-part></tp:taxon-name></italic>. Photo: N.R. Crouch.</p></caption><graphic xmlns:xlink="http://www.w3.org/1999/xlink" xlink:href="phytokeys-142-001-g005.jpg" position="float" orientation="portrait" xlink:type="simple" id="oo_388231.jpg"><uri content-type="original_file" xlink:type="simple">https://binary.pensoft.net/fig/388231</uri></graphic></fig></tp:treatment-sec><ref-list><ref id="B37"><mixed-citation xmlns:xlink="http://www.w3.org/1999/xlink" xlink:type="simple"><person-group><name name-style="western"><surname>Raimondo</surname><given-names>D</given-names></name><name name-style="western"><surname>Von Staden</surname><given-names>L</given-names></name><name name-style="western"><surname>Foden</surname><given-names>W</given-names></name><name name-style="western"><surname>Victor</surname><given-names>JE</given-names></name><name name-style="western"><surname>Helme</surname><given-names>NA</given-names></name><name name-style="western"><surname>Turner</surname><given-names>RC</given-names></name><name name-style="western"><surname>Kamundi</surname><given-names>DA</given-names></name><name name-style="western"><surname>Manyama</surname><given-names>PA</given-names></name></person-group> (<year>2009</year>) Red List of South African Plants. Strelitzia 25. South African National Biodiversity Institute, Pretoria.</mixed-citation></ref></ref-list></tp:taxon-treatment>
