# Supplementary material for: A synoptic review of the aloes (Asphodelaceae, Alooideae) of KwaZulu-Natal, an ecologically diverse province in eastern South Africa
Source: PhytoKeys. 2020 Mar 12;142:1–88. doi: 10.3897/phytokeys.142.48365 (PMC7082394; doi:10.3897/phytokeys.142.48365)
Supplement: XML Treatment for Aloe arborescens [file phytokeys.142.48365-treatment5.xml]

<!DOCTYPE tp:taxon-treatment
  PUBLIC "-//TaxonX//DTD Taxonomic Treatment Publishing DTD v0 20100105//EN" "tax-treatment-NSO.dtd">
<tp:taxon-treatment xmlns:tp="http://www.plazi.org/taxpub"><tp:treatment-meta><kwd-group><label>Taxon classification</label><kwd><named-content xmlns:xlink="http://www.w3.org/1999/xlink" content-type="kingdom">Plantae</named-content></kwd><kwd><named-content xmlns:xlink="http://www.w3.org/1999/xlink" content-type="order">Asparagales</named-content></kwd><kwd><named-content xmlns:xlink="http://www.w3.org/1999/xlink" content-type="family">Asphodelaceae</named-content></kwd></kwd-group><mixed-citation publication-type="journal"><person-group><name><surname>Klopper</surname><given-names>Ronell R.</given-names></name><name><surname>Crouch</surname><given-names>Neil R.</given-names></name><name><surname>Smith</surname><given-names>Gideon F.</given-names></name><name><surname>van Wyk</surname><given-names>Abraham E.</given-names></name></person-group><article-title>A synoptic review of the aloes (<tp:taxon-name><tp:taxon-name-part taxon-name-part-type="family">Asphodelaceae</tp:taxon-name-part></tp:taxon-name>, <tp:taxon-name><tp:taxon-name-part taxon-name-part-type="subfamily">Alooideae</tp:taxon-name-part></tp:taxon-name>) of KwaZulu-Natal, an ecologically diverse province in eastern South Africa</article-title><source>PhytoKeys</source><day>12</day><month>3</month><year>2020</year><volume>142</volume><fpage>1</fpage><lpage>88</lpage><pub-id pub-id-type="doi">10.3897/phytokeys.142.48365</pub-id></mixed-citation></tp:treatment-meta><tp:nomenclature><tp:taxon-name><object-id xmlns:xlink="http://www.w3.org/1999/xlink" content-type="arpha" xlink:type="simple">47DC3388-4C3C-5375-947C-E5DF4937553D</object-id>
            <tp:taxon-name-part taxon-name-part-type="genus" reg="Aloe">Aloe</tp:taxon-name-part>
            <tp:taxon-name-part taxon-name-part-type="species" reg="arborescens">arborescens</tp:taxon-name-part>
          </tp:taxon-name><tp:taxon-authority>Mill. (including A. arborescens subsp. mzimnyati Van Jaarsv. &amp; A.E.van Wyk)</tp:taxon-authority></tp:nomenclature><tp:treatment-sec sec-type="Common names" id="SECID0EO6CI"><title>Common names.</title><p>Krantz aloe (English); kransaalwyn (Afrikaans); inhlaba-encane, inhlazi, inkalane, inkalane-encane, umhlabana (Zulu).</p></tp:treatment-sec><tp:treatment-sec sec-type="description" id="SECID0ET6CI"><title>Description.</title><p>Much-branched shrub, 2–5 m high. <bold><italic>Stems</italic></bold> erect, with persistent dried leaves. <bold><italic>Leaves</italic></bold> densely rosulate at branch apices, spreading-recurved, dull green to grey-green, tinged reddish in dry conditions, without spots, texture smooth, lanceolate-attenuate, 40–60 cm long, 5–7 cm wide at base; margin with firm, pale teeth, 3–5 mm long, 5–20 mm apart at mid-leaf; exudate pale yellow. <bold><italic>Inflorescences</italic></bold> 0.6–0.8 m high, erect, usually simple, occasionally with 1 or 2 short branches. <bold><italic>Racemes</italic></bold> conical to conical-cylindrical, 20–30 cm long, dense. <bold><italic>Floral bracts</italic></bold> 15–20 mm long, 10–12 mm wide. <bold><italic>Pedicels</italic></bold> 35–40 mm long. <bold><italic>Flowers</italic></bold>: <italic>perianth</italic> scarlet, often pink turning yellow at anthesis or occasionally yellow, ± 40 mm long, 7 mm across ovary, narrowed above ovary, widening to middle, narrowing slightly towards mouth, cylindrical-trigonous; outer segments free to base; <italic>stamens</italic> and <italic>style</italic> exserted to 5 mm.</p></tp:treatment-sec><tp:treatment-sec sec-type="Flowering time" id="SECID0EUADI"><title>Flowering time.</title><p>(February) June–July (August).</p></tp:treatment-sec><tp:treatment-sec sec-type="habitat" id="SECID0EZADI"><title>Habitat.</title><p>Usually in pockets of rich soil on krantz edges, rocky slopes and outcrops in areas of high summer rainfall, sometimes in dense bush.</p></tp:treatment-sec><tp:treatment-sec sec-type="description" id="SECID0E5ADI"><title>Diagnostic characters.</title><p><italic><tp:taxon-name><tp:taxon-name-part taxon-name-part-type="genus" reg="Aloe">Aloe</tp:taxon-name-part> <tp:taxon-name-part taxon-name-part-type="species" reg="arborescens">arborescens</tp:taxon-name-part></tp:taxon-name></italic> is a much-branched shrub up to 5 m high, with stems rather robust (not thin and slender as in <italic><tp:taxon-name><tp:taxon-name-part taxon-name-part-type="genus" reg="Aloiampelos">Aloiampelos</tp:taxon-name-part> <tp:taxon-name-part taxon-name-part-type="species" reg="tenuior">tenuior</tp:taxon-name-part></tp:taxon-name></italic>) and leaves in dense rosettes at the branch apices. Leaves are greyish-green with pale yellow teeth. Inflorescences are usually simple with elongated conical racemes that are densely flowered. Floral bracts are large (15–20 mm long) with the pedicels twice as long (35–40 mm).</p></tp:treatment-sec><tp:treatment-sec sec-type="conservation status" id="SECID0E1BDI"><title>Conservation status.</title><p>Least Concern (<xref ref-type="bibr" rid="B37">Raimondo et al. 2009</xref>).</p></tp:treatment-sec><tp:treatment-sec sec-type="distribution" id="SECID0EECDI"><title>Distribution.</title><p>The krantz aloe is very widely distributed in south-eastern Africa and has the third widest distribution range of all <italic><tp:taxon-name><tp:taxon-name-part taxon-name-part-type="genus" reg="Aloe">Aloe</tp:taxon-name-part></tp:taxon-name></italic> species. It occurs from the Cape Peninsula (where it has arguably become naturalised), along the south and east coast of South Africa, through the Western Cape, Eastern Cape and KwaZulu-Natal and inland to Mpumalanga and Limpopo, just entering the eastern Free State, as well as further north to Mozambique and the eastern mountains of Zimbabwe and Malawi (Fig. <xref ref-type="fig" rid="F6">6</xref>). A robust form of the species has become naturalised along the European Mediterranean coast (see, for example, <xref ref-type="bibr" rid="B42">Smith and Figueiredo 2009</xref>).</p></tp:treatment-sec><tp:treatment-sec sec-type="notes" id="SECID0EZCDI"><title>Notes.</title><p>In the past, several variations of <italic><tp:taxon-name><tp:taxon-name-part taxon-name-part-type="genus" reg="Aloe">A.</tp:taxon-name-part> <tp:taxon-name-part taxon-name-part-type="species" reg="arborescens">arborescens</tp:taxon-name-part></tp:taxon-name></italic> have been afforded formal status at subspecific or varietal ranks, the most recent being <tp:taxon-name><tp:taxon-name-part taxon-name-part-type="genus">A.</tp:taxon-name-part> <tp:taxon-name-part taxon-name-part-type="species" reg="arborescens">arborescens</tp:taxon-name-part> <tp:taxon-name-part taxon-name-part-type="infraspecific-rank">subsp.</tp:taxon-name-part> <tp:taxon-name-part taxon-name-part-type="subspecies" reg="mzimnyati">mzimnyati</tp:taxon-name-part></tp:taxon-name> Van Jaarsv. &amp; A.E.van Wyk, which is endemic to the lower Mzimnyati River (Buffalo River) in KwaZulu-Natal. This subspecies is distinguished by its smaller growth habit (forming a shrub of 0.50–0.75 m high), its smaller, slightly clavate flowers (22–25 mm long) that vary in colour (orange-red to orange to yellow) within the same population and its slightly later flowering time (July–August) (<xref ref-type="bibr" rid="B53">Van Jaarsveld and Van Wyk 2005</xref>). We here follow the view of <xref ref-type="bibr" rid="B47">Smith et al. (2012)</xref>, who concluded that it is better to regard <italic><tp:taxon-name><tp:taxon-name-part taxon-name-part-type="genus" reg="Aloe">A.</tp:taxon-name-part> <tp:taxon-name-part taxon-name-part-type="species" reg="arborescens">arborescens</tp:taxon-name-part></tp:taxon-name></italic> as a single variable species, pending further research and, therefore, include <tp:taxon-name><tp:taxon-name-part taxon-name-part-type="genus">A.</tp:taxon-name-part> <tp:taxon-name-part taxon-name-part-type="species" reg="arborescens">arborescens</tp:taxon-name-part> <tp:taxon-name-part taxon-name-part-type="infraspecific-rank">subsp.</tp:taxon-name-part> <tp:taxon-name-part taxon-name-part-type="subspecies" reg="mzimnyati">mzimnyati</tp:taxon-name-part></tp:taxon-name> in the synonymy of the species.</p><fig id="F6" position="float" orientation="portrait"><object-id xmlns:xlink="http://www.w3.org/1999/xlink" content-type="doi" xlink:type="simple">10.3897/phytokeys.142.48365.figure6</object-id><object-id xmlns:xlink="http://www.w3.org/1999/xlink" content-type="arpha" xlink:type="simple">3DD3D0F8-C5C6-517A-836F-2F4F2F9F6210</object-id><label>Figure 6.</label><caption><p><italic><tp:taxon-name><tp:taxon-name-part taxon-name-part-type="genus" reg="Aloe">Aloe</tp:taxon-name-part> <tp:taxon-name-part taxon-name-part-type="species" reg="arborescens">arborescens</tp:taxon-name-part></tp:taxon-name></italic>. Photo: G. Nichols.</p></caption><graphic xmlns:xlink="http://www.w3.org/1999/xlink" xlink:href="phytokeys-142-001-g006.jpg" position="float" orientation="portrait" xlink:type="simple" id="oo_388232.jpg"><uri content-type="original_file" xlink:type="simple">https://binary.pensoft.net/fig/388232</uri></graphic></fig></tp:treatment-sec><ref-list><ref id="B37"><mixed-citation xmlns:xlink="http://www.w3.org/1999/xlink" xlink:type="simple"><person-group><name name-style="western"><surname>Raimondo</surname><given-names>D</given-names></name><name name-style="western"><surname>Von Staden</surname><given-names>L</given-names></name><name name-style="western"><surname>Foden</surname><given-names>W</given-names></name><name name-style="western"><surname>Victor</surname><given-names>JE</given-names></name><name name-style="western"><surname>Helme</surname><given-names>NA</given-names></name><name name-style="western"><surname>Turner</surname><given-names>RC</given-names></name><name name-style="western"><surname>Kamundi</surname><given-names>DA</given-names></name><name name-style="western"><surname>Manyama</surname><given-names>PA</given-names></name></person-group> (<year>2009</year>) Red List of South African Plants. Strelitzia 25. South African National Biodiversity Institute, Pretoria.</mixed-citation></ref><ref id="B42"><mixed-citation xmlns:xlink="http://www.w3.org/1999/xlink" xlink:type="simple"><person-group><name name-style="western"><surname>Smith</surname><given-names>GF</given-names></name><name name-style="western"><surname>Figueiredo</surname><given-names>E</given-names></name></person-group> (<year>2009</year>) <article-title><italic><tp:taxon-name><tp:taxon-name-part taxon-name-part-type="genus">Aloe</tp:taxon-name-part> <tp:taxon-name-part taxon-name-part-type="species">arborescens</tp:taxon-name-part></tp:taxon-name></italic> Mill. (<tp:taxon-name><tp:taxon-name-part taxon-name-part-type="family">Asphodelaceae</tp:taxon-name-part></tp:taxon-name>) is spreading in Portugal.</article-title><source>Bradleya</source><volume>27</volume>: <fpage>165</fpage>–<lpage>167</lpage>. <ext-link xlink:type="simple" ext-link-type="doi" xlink:href="10.25223/brad.n27.2009.a4">https://doi.org/10.25223/brad.n27.2009.a4</ext-link></mixed-citation></ref><ref id="B53"><mixed-citation xmlns:xlink="http://www.w3.org/1999/xlink" xlink:type="simple"><person-group><name name-style="western"><surname>Van Jaarsveld</surname><given-names>EJ</given-names></name><name name-style="western"><surname>Van Wyk</surname><given-names>AE</given-names></name></person-group> (<year>2005</year>) <article-title>A new subspecies of <italic><tp:taxon-name><tp:taxon-name-part taxon-name-part-type="genus">Aloe</tp:taxon-name-part> <tp:taxon-name-part taxon-name-part-type="species">arborescens</tp:taxon-name-part></tp:taxon-name></italic> from the Mzimnyati River, KwaZulu-Natal.</article-title><source><tp:taxon-name><tp:taxon-name-part taxon-name-part-type="genus">Aloe</tp:taxon-name-part></tp:taxon-name></source><volume>42</volume>: <fpage>40</fpage>–<lpage>42</lpage>.</mixed-citation></ref><ref id="B47"><mixed-citation xmlns:xlink="http://www.w3.org/1999/xlink" xlink:type="simple"><person-group><name name-style="western"><surname>Smith</surname><given-names>GF</given-names></name><name name-style="western"><surname>Klopper</surname><given-names>RR</given-names></name><name name-style="western"><surname>Figueiredo</surname><given-names>E</given-names></name><name name-style="western"><surname>Crouch</surname><given-names>NR</given-names></name></person-group> (<year>2012</year>) <article-title>Aspects of the taxonomy of <italic><tp:taxon-name><tp:taxon-name-part taxon-name-part-type="genus">Aloe</tp:taxon-name-part> <tp:taxon-name-part taxon-name-part-type="species">arborescens</tp:taxon-name-part></tp:taxon-name></italic> Mill. (<tp:taxon-name><tp:taxon-name-part taxon-name-part-type="family">Asphodelaceae</tp:taxon-name-part></tp:taxon-name>: <tp:taxon-name><tp:taxon-name-part taxon-name-part-type="subfamily">Alooideae</tp:taxon-name-part></tp:taxon-name>).</article-title><source>Bradleya</source><volume>30</volume>: <fpage>127</fpage>–<lpage>137</lpage>. <ext-link xlink:type="simple" ext-link-type="doi" xlink:href="10.25223/brad.n30.2012.a15">https://doi.org/10.25223/brad.n30.2012.a15</ext-link></mixed-citation></ref></ref-list></tp:taxon-treatment>
