# Supplementary material for: A synoptic review of the aloes (Asphodelaceae, Alooideae) of KwaZulu-Natal, an ecologically diverse province in eastern South Africa
Source: PhytoKeys. 2020 Mar 12;142:1–88. doi: 10.3897/phytokeys.142.48365 (PMC7082394; doi:10.3897/phytokeys.142.48365)
Supplement: XML Treatment for Aloe bergeriana [file phytokeys.142.48365-treatment6.xml]

<!DOCTYPE tp:taxon-treatment
  PUBLIC "-//TaxonX//DTD Taxonomic Treatment Publishing DTD v0 20100105//EN" "tax-treatment-NSO.dtd">
<tp:taxon-treatment xmlns:tp="http://www.plazi.org/taxpub"><tp:treatment-meta><kwd-group><label>Taxon classification</label><kwd><named-content xmlns:xlink="http://www.w3.org/1999/xlink" content-type="kingdom">Plantae</named-content></kwd><kwd><named-content xmlns:xlink="http://www.w3.org/1999/xlink" content-type="order">Asparagales</named-content></kwd><kwd><named-content xmlns:xlink="http://www.w3.org/1999/xlink" content-type="family">Asphodelaceae</named-content></kwd></kwd-group><mixed-citation publication-type="journal"><person-group><name><surname>Klopper</surname><given-names>Ronell R.</given-names></name><name><surname>Crouch</surname><given-names>Neil R.</given-names></name><name><surname>Smith</surname><given-names>Gideon F.</given-names></name><name><surname>van Wyk</surname><given-names>Abraham E.</given-names></name></person-group><article-title>A synoptic review of the aloes (<tp:taxon-name><tp:taxon-name-part taxon-name-part-type="family">Asphodelaceae</tp:taxon-name-part></tp:taxon-name>, <tp:taxon-name><tp:taxon-name-part taxon-name-part-type="subfamily">Alooideae</tp:taxon-name-part></tp:taxon-name>) of KwaZulu-Natal, an ecologically diverse province in eastern South Africa</article-title><source>PhytoKeys</source><day>12</day><month>3</month><year>2020</year><volume>142</volume><fpage>1</fpage><lpage>88</lpage><pub-id pub-id-type="doi">10.3897/phytokeys.142.48365</pub-id></mixed-citation></tp:treatment-meta><tp:nomenclature><tp:taxon-name><object-id xmlns:xlink="http://www.w3.org/1999/xlink" content-type="arpha" xlink:type="simple">578565BC-A7EC-559E-A448-59F2A9B3F6A7</object-id>
            <tp:taxon-name-part taxon-name-part-type="genus" reg="Aloe">Aloe</tp:taxon-name-part>
            <tp:taxon-name-part taxon-name-part-type="species" reg="bergeriana">bergeriana</tp:taxon-name-part>
          </tp:taxon-name><tp:taxon-authority>(Dinter) Boatwr. &amp; J.C.Manning</tp:taxon-authority></tp:nomenclature><tp:treatment-sec sec-type="Syn" id="SECID0E1GDI"><title>Syn.</title><p><italic><tp:taxon-name><tp:taxon-name-part taxon-name-part-type="genus" reg="Chortolirion">Chortolirion</tp:taxon-name-part> <tp:taxon-name-part taxon-name-part-type="species" reg="bergeriana">bergeriana</tp:taxon-name-part></tp:taxon-name></italic> Dinter.</p></tp:treatment-sec><tp:treatment-sec sec-type="Common names" id="SECID0ELHDI"><title>Common names.</title><p>Kleinaalwyn (Afrikaans).</p></tp:treatment-sec><tp:treatment-sec sec-type="description" id="SECID0EQHDI"><title>Description.</title><p>Herbaceous acaulescent perennial. <bold><italic>Bulb</italic></bold> usually solitary, ovoid-oblong, formed by pale rosy membraneous leaves-bases. <bold><italic>Leaves</italic></bold> rosulate, slightly succulent, grass-like, flaccid to erect, greyish-green, once twisted, 15–29 cm long, 1–3(– 5) mm wide in middle of leaf, leaf base hairy and unspotted; margins soft, white, decurved teeth. <bold><italic>Inflorescence</italic></bold> 20–35 cm high, simple, lower sterile parts bracteate, produced when leaves are fully developed. <bold><italic>Racemes</italic></bold> narrowly cylindrical, lax. <bold><italic>Floral bracts</italic></bold> 7 mm long, 4 mm wide. <bold><italic>Pedicels</italic></bold> 3–4 mm long. <bold><italic>Flowers</italic></bold>: <italic>perianth</italic> pinkish-white with darker keel, 14–17 mm long, very slightly narrowed above ovary, cylindrical and straight to wide open bilabiate mouth, base obtuse; outer segments free almost to base; <italic>stamens</italic> and <italic>style</italic> hardly or not exserted.</p></tp:treatment-sec><tp:treatment-sec sec-type="Flowering time" id="SECID0ERIDI"><title>Flowering time.</title><p>January–March.</p></tp:treatment-sec><tp:treatment-sec sec-type="habitat" id="SECID0EWIDI"><title>Habitat.</title><p>Rocky sandstone and quartzitic outcrops.</p></tp:treatment-sec><tp:treatment-sec sec-type="description" id="SECID0E2IDI"><title>Diagnostic characters.</title><p><italic><tp:taxon-name><tp:taxon-name-part taxon-name-part-type="genus" reg="Aloe">Aloe</tp:taxon-name-part> <tp:taxon-name-part taxon-name-part-type="species" reg="bergeriana">bergeriana</tp:taxon-name-part></tp:taxon-name></italic> can be distinguished from other grass aloes in KwaZulu-Natal where the leaf bases form a subterranean bulb-like swelling (<italic><tp:taxon-name><tp:taxon-name-part taxon-name-part-type="genus" reg="Aloe">Aloe</tp:taxon-name-part> <tp:taxon-name-part taxon-name-part-type="species" reg="inconspicua">inconspicua</tp:taxon-name-part></tp:taxon-name></italic>, <italic><tp:taxon-name><tp:taxon-name-part taxon-name-part-type="genus" reg="Aloe">Aloe</tp:taxon-name-part> <tp:taxon-name-part taxon-name-part-type="species" reg="kniphofioides">kniphofioides</tp:taxon-name-part></tp:taxon-name></italic> and <italic><tp:taxon-name><tp:taxon-name-part taxon-name-part-type="genus" reg="Aloe">Aloe</tp:taxon-name-part> <tp:taxon-name-part taxon-name-part-type="species" reg="modesta">modesta</tp:taxon-name-part></tp:taxon-name></italic>) by the very narrow leaves (15–29 × 0.1–0.3 cm) that are twisted once and hairy near the unspotted base, with rosy leaf bases. It is also characterised by the lax, unbranched, cylindrical raceme with shortly pedicellate, sub-erect to horizontal, pinkish-white, darker keeled, bilabiate, unscented flowers (14–17 mm long).</p></tp:treatment-sec><tp:treatment-sec sec-type="conservation status" id="SECID0ENKDI"><title>Conservation status.</title><p>Least Concern (<xref ref-type="bibr" rid="B57">Von Staden 2014a</xref>).</p></tp:treatment-sec><tp:treatment-sec sec-type="distribution" id="SECID0EXKDI"><title>Distribution.</title><p>Widespread but rare throughout Gauteng, Mpumalanga and Limpopo, South Africa, with records from KwaZulu-Natal in South Africa and Namibia, possibly also in Botswana and Zimbabwe (Fig. <xref ref-type="fig" rid="F7">7</xref>).</p><fig id="F7" position="float" orientation="portrait"><object-id xmlns:xlink="http://www.w3.org/1999/xlink" content-type="doi" xlink:type="simple">10.3897/phytokeys.142.48365.figure7</object-id><object-id xmlns:xlink="http://www.w3.org/1999/xlink" content-type="arpha" xlink:type="simple">DB29E7A8-F057-5977-8728-337AB7D44C15</object-id><label>Figure 7.</label><caption><p><italic><tp:taxon-name><tp:taxon-name-part taxon-name-part-type="genus" reg="Aloe">Aloe</tp:taxon-name-part> <tp:taxon-name-part taxon-name-part-type="species" reg="bergeriana">bergeriana</tp:taxon-name-part></tp:taxon-name></italic>. Photos: G.F. Smith.</p></caption><graphic xmlns:xlink="http://www.w3.org/1999/xlink" xlink:href="phytokeys-142-001-g007.jpg" position="float" orientation="portrait" xlink:type="simple" id="oo_388233.jpg"><uri content-type="original_file" xlink:type="simple">https://binary.pensoft.net/fig/388233</uri></graphic></fig></tp:treatment-sec><ref-list><ref id="B57"><mixed-citation xmlns:xlink="http://www.w3.org/1999/xlink" xlink:type="simple"><person-group><name name-style="western"><surname>Von Staden</surname><given-names>L</given-names></name></person-group> (<year>2014a</year>) <italic><tp:taxon-name><tp:taxon-name-part taxon-name-part-type="genus">Aloe</tp:taxon-name-part> <tp:taxon-name-part taxon-name-part-type="species">bergeriana</tp:taxon-name-part></tp:taxon-name></italic> (Dinter) Boatwr. &amp; J.C.Manning. National Assessment: Red List of South African Plants version 2017.1. <ext-link xlink:type="simple" ext-link-type="uri" xlink:href="http://redlist.sanbi.org">http://redlist.sanbi.org</ext-link> [accessed on 18.02.2019]</mixed-citation></ref></ref-list></tp:taxon-treatment>
