# Supplementary material for: A synoptic review of the aloes (Asphodelaceae, Alooideae) of KwaZulu-Natal, an ecologically diverse province in eastern South Africa
Source: PhytoKeys. 2020 Mar 12;142:1–88. doi: 10.3897/phytokeys.142.48365 (PMC7082394; doi:10.3897/phytokeys.142.48365)
Supplement: XML Treatment for Aloe boylei [file phytokeys.142.48365-treatment7.xml]

<!DOCTYPE tp:taxon-treatment
  PUBLIC "-//TaxonX//DTD Taxonomic Treatment Publishing DTD v0 20100105//EN" "tax-treatment-NSO.dtd">
<tp:taxon-treatment xmlns:tp="http://www.plazi.org/taxpub"><tp:treatment-meta><kwd-group><label>Taxon classification</label><kwd><named-content xmlns:xlink="http://www.w3.org/1999/xlink" content-type="kingdom">Plantae</named-content></kwd><kwd><named-content xmlns:xlink="http://www.w3.org/1999/xlink" content-type="order">Asparagales</named-content></kwd><kwd><named-content xmlns:xlink="http://www.w3.org/1999/xlink" content-type="family">Asphodelaceae</named-content></kwd></kwd-group><mixed-citation publication-type="journal"><person-group><name><surname>Klopper</surname><given-names>Ronell R.</given-names></name><name><surname>Crouch</surname><given-names>Neil R.</given-names></name><name><surname>Smith</surname><given-names>Gideon F.</given-names></name><name><surname>van Wyk</surname><given-names>Abraham E.</given-names></name></person-group><article-title>A synoptic review of the aloes (<tp:taxon-name><tp:taxon-name-part taxon-name-part-type="family">Asphodelaceae</tp:taxon-name-part></tp:taxon-name>, <tp:taxon-name><tp:taxon-name-part taxon-name-part-type="subfamily">Alooideae</tp:taxon-name-part></tp:taxon-name>) of KwaZulu-Natal, an ecologically diverse province in eastern South Africa</article-title><source>PhytoKeys</source><day>12</day><month>3</month><year>2020</year><volume>142</volume><fpage>1</fpage><lpage>88</lpage><pub-id pub-id-type="doi">10.3897/phytokeys.142.48365</pub-id></mixed-citation></tp:treatment-meta><tp:nomenclature><tp:taxon-name><object-id xmlns:xlink="http://www.w3.org/1999/xlink" content-type="arpha" xlink:type="simple">C5E1D8D6-CAF1-598E-9286-7EE93C4E2489</object-id>
            <tp:taxon-name-part taxon-name-part-type="genus" reg="Aloe">Aloe</tp:taxon-name-part>
            <tp:taxon-name-part taxon-name-part-type="species" reg="boylei">boylei</tp:taxon-name-part>
          </tp:taxon-name><tp:taxon-authority>Baker</tp:taxon-authority></tp:nomenclature><tp:treatment-sec sec-type="Common names" id="SECID0E3MDI"><title>Common names.</title><p>Broad-leaved grass aloe (English); breëblaargrasaalwyn (Afrikaans); incothobe, isiphukuthwane, isiphuthumane, isiputhujane (Zulu).</p></tp:treatment-sec><tp:treatment-sec sec-type="description" id="SECID0EBNDI"><title>Description.</title><p>Grass aloe. <bold><italic>Stem</italic></bold> short, up to 0.2 m long, simple or with offshoots from ground level to form dense groups, erect, dried leaves not persistent. <bold><italic>Leaves</italic></bold> rosulate, deciduous, erect, deep green, upper surface channelled, usually without spots, sometimes lineate or with few scattered spots near base, lower surface copiously white-spotted near base, lanceolate-ensiform, 50–60 cm long, 6–9 cm wide at base; margin with soft, white teeth, 1–3 mm long, 2–5 mm apart near base; exudate clear. <bold><italic>Inflorescence</italic></bold> 0.4–0.6 m high, erect, simple. <bold><italic>Raceme</italic></bold> capitate, sub-corymbose or slightly conical, 10–12 cm long, dense. <bold><italic>Floral bracts</italic></bold> 20–23 mm long, 5–7 mm wide. <bold><italic>Pedicels</italic></bold> 40–45 mm long. <bold><italic>Flowers</italic></bold>: <italic>perianth</italic> salmon-pink, greenish tipped, 30–40 mm long, 11–12 mm across ovary, narrowing towards mouth, cylindrical, basally stipitate and narrowing into pedicel; outer segments almost free to base; <italic>stamens</italic> scarcely exserted or to 1–2 mm; <italic>style</italic> exserted 2–3 mm.</p></tp:treatment-sec><tp:treatment-sec sec-type="Flowering time" id="SECID0ECODI"><title>Flowering time.</title><p>December–January.</p></tp:treatment-sec><tp:treatment-sec sec-type="habitat" id="SECID0EHODI"><title>Habitat.</title><p>Eastern escarpment grassland, open rocky grassy hillsides.</p></tp:treatment-sec><tp:treatment-sec sec-type="description" id="SECID0EMODI"><title>Diagnostic characters.</title><p><italic><tp:taxon-name><tp:taxon-name-part taxon-name-part-type="genus" reg="Aloe">Aloe</tp:taxon-name-part> <tp:taxon-name-part taxon-name-part-type="species" reg="boylei">boylei</tp:taxon-name-part></tp:taxon-name></italic> can be distinguished from other grass aloes in KwaZulu-Natal with its unkeeled leaves that are wider than 3.5 cm (<italic><tp:taxon-name><tp:taxon-name-part taxon-name-part-type="genus" reg="Aloe">Aloe</tp:taxon-name-part> <tp:taxon-name-part taxon-name-part-type="species" reg="ecklonis">ecklonis</tp:taxon-name-part></tp:taxon-name></italic>, <italic><tp:taxon-name><tp:taxon-name-part taxon-name-part-type="genus" reg="Aloe">Aloe</tp:taxon-name-part> <tp:taxon-name-part taxon-name-part-type="species" reg="hlangapies">hlangapies</tp:taxon-name-part></tp:taxon-name></italic>, <italic><tp:taxon-name><tp:taxon-name-part taxon-name-part-type="genus" reg="Aloe">Aloe</tp:taxon-name-part> <tp:taxon-name-part taxon-name-part-type="species" reg="kraussii">kraussii</tp:taxon-name-part></tp:taxon-name></italic> and <italic><tp:taxon-name><tp:taxon-name-part taxon-name-part-type="genus" reg="Aloe">Aloe</tp:taxon-name-part> <tp:taxon-name-part taxon-name-part-type="species" reg="neilcrouchii">neilcrouchii</tp:taxon-name-part></tp:taxon-name></italic>), by the large rosette of erect, rosulate leaves (50–60 × 6–9 cm), with the upper surface usually without spots and the lower surface copiously white-spotted near the base. It is further characterised by the unbranched inflorescences (0.4–0.6 m high) that have dense, capitate, subcorymbose or slightly conical racemes (10–12 cm long) with large (30–40 mm long), salmon-pink, tubular flowers.</p></tp:treatment-sec><tp:treatment-sec sec-type="conservation status" id="SECID0EJQDI"><title>Conservation status.</title><p>Least Concern (L. von Staden pers. comm.).</p></tp:treatment-sec><tp:treatment-sec sec-type="distribution" id="SECID0EOQDI"><title>Distribution.</title><p>This species is widely distributed in eastern southern Africa, occurring in the Eastern Cape, western KwaZulu-Natal, eastern Free State, Mpumalanga and Limpopo in South Africa, as well as eastern Lesotho and western Eswatini (Fig. <xref ref-type="fig" rid="F8">8</xref>).</p></tp:treatment-sec><tp:treatment-sec sec-type="notes" id="SECID0EYQDI"><title>Notes.</title><p><italic><tp:taxon-name><tp:taxon-name-part taxon-name-part-type="genus" reg="Aloe">Aloe</tp:taxon-name-part> <tp:taxon-name-part taxon-name-part-type="species" reg="boylei">boylei</tp:taxon-name-part></tp:taxon-name></italic> is considered by some as conspecific with <italic><tp:taxon-name><tp:taxon-name-part taxon-name-part-type="genus" reg="Aloe">Aloe</tp:taxon-name-part> <tp:taxon-name-part taxon-name-part-type="species" reg="ecklonis">ecklonis</tp:taxon-name-part></tp:taxon-name></italic> Salm-Dyck, together with <italic><tp:taxon-name><tp:taxon-name-part taxon-name-part-type="genus" reg="Aloe">Aloe</tp:taxon-name-part> <tp:taxon-name-part taxon-name-part-type="species" reg="kraussii">kraussii</tp:taxon-name-part></tp:taxon-name></italic> Baker and <italic><tp:taxon-name><tp:taxon-name-part taxon-name-part-type="genus" reg="Aloe">Aloe</tp:taxon-name-part> <tp:taxon-name-part taxon-name-part-type="species" reg="hlangapies">hlangapies</tp:taxon-name-part></tp:taxon-name></italic> Groenewald (<xref ref-type="bibr" rid="B15">Glen and Hardy 2000</xref>; <xref ref-type="bibr" rid="B6">Carter et al. 2011</xref>).</p><fig id="F8" position="float" orientation="portrait"><object-id xmlns:xlink="http://www.w3.org/1999/xlink" content-type="doi" xlink:type="simple">10.3897/phytokeys.142.48365.figure8</object-id><object-id xmlns:xlink="http://www.w3.org/1999/xlink" content-type="arpha" xlink:type="simple">01948079-6787-51FA-8E05-087C4C98E550</object-id><label>Figure 8.</label><caption><p><italic><tp:taxon-name><tp:taxon-name-part taxon-name-part-type="genus" reg="Aloe">Aloe</tp:taxon-name-part> <tp:taxon-name-part taxon-name-part-type="species" reg="boylei">boylei</tp:taxon-name-part></tp:taxon-name></italic>. Photo: N.R. Crouch.</p></caption><graphic xmlns:xlink="http://www.w3.org/1999/xlink" xlink:href="phytokeys-142-001-g008.jpg" position="float" orientation="portrait" xlink:type="simple" id="oo_388234.jpg"><uri content-type="original_file" xlink:type="simple">https://binary.pensoft.net/fig/388234</uri></graphic></fig></tp:treatment-sec><ref-list><ref id="B15"><mixed-citation xmlns:xlink="http://www.w3.org/1999/xlink" xlink:type="simple"><person-group><name name-style="western"><surname>Glen</surname><given-names>HF</given-names></name><name name-style="western"><surname>Hardy</surname><given-names>DS</given-names></name></person-group> (<year>2000</year>) <article-title><tp:taxon-name><tp:taxon-name-part taxon-name-part-type="family">Aloaceae</tp:taxon-name-part></tp:taxon-name> (First part): <italic><tp:taxon-name><tp:taxon-name-part taxon-name-part-type="genus">Aloe</tp:taxon-name-part></tp:taxon-name></italic>.</article-title> In: <person-group><name name-style="western"><surname>Germishuizen</surname><given-names>G</given-names></name></person-group> (<role>Ed.</role>) <issue-title>Flora of Southern Africa, Vol.</issue-title><source>5, Part 1, Fascicle 1. National Botanical Institute, South Africa</source>, <fpage>1</fpage>–<lpage>167</lpage>.</mixed-citation></ref><ref id="B6"><mixed-citation xmlns:xlink="http://www.w3.org/1999/xlink" xlink:type="simple"><person-group><name name-style="western"><surname>Carter</surname><given-names>S</given-names></name><name name-style="western"><surname>Lavranos</surname><given-names>JJ</given-names></name><name name-style="western"><surname>Newton</surname><given-names>LE</given-names></name><name name-style="western"><surname>Walker</surname><given-names>CC</given-names></name></person-group> (<year>2011</year>) Aloes: the Definitive Guide. Kew Publishing, Royal Botanic Gardens, Kew / British Cactus &amp; Succulent Society.</mixed-citation></ref></ref-list></tp:taxon-treatment>
