# Supplementary material for: A synoptic review of the aloes (Asphodelaceae, Alooideae) of KwaZulu-Natal, an ecologically diverse province in eastern South Africa
Source: PhytoKeys. 2020 Mar 12;142:1–88. doi: 10.3897/phytokeys.142.48365 (PMC7082394; doi:10.3897/phytokeys.142.48365)
Supplement: XML Treatment for Aloe candelabrum [file phytokeys.142.48365-treatment8.xml]

<!DOCTYPE tp:taxon-treatment
  PUBLIC "-//TaxonX//DTD Taxonomic Treatment Publishing DTD v0 20100105//EN" "tax-treatment-NSO.dtd">
<tp:taxon-treatment xmlns:tp="http://www.plazi.org/taxpub"><tp:treatment-meta><kwd-group><label>Taxon classification</label><kwd><named-content xmlns:xlink="http://www.w3.org/1999/xlink" content-type="kingdom">Plantae</named-content></kwd><kwd><named-content xmlns:xlink="http://www.w3.org/1999/xlink" content-type="order">Asparagales</named-content></kwd><kwd><named-content xmlns:xlink="http://www.w3.org/1999/xlink" content-type="family">Asphodelaceae</named-content></kwd></kwd-group><mixed-citation publication-type="journal"><person-group><name><surname>Klopper</surname><given-names>Ronell R.</given-names></name><name><surname>Crouch</surname><given-names>Neil R.</given-names></name><name><surname>Smith</surname><given-names>Gideon F.</given-names></name><name><surname>van Wyk</surname><given-names>Abraham E.</given-names></name></person-group><article-title>A synoptic review of the aloes (<tp:taxon-name><tp:taxon-name-part taxon-name-part-type="family">Asphodelaceae</tp:taxon-name-part></tp:taxon-name>, <tp:taxon-name><tp:taxon-name-part taxon-name-part-type="subfamily">Alooideae</tp:taxon-name-part></tp:taxon-name>) of KwaZulu-Natal, an ecologically diverse province in eastern South Africa</article-title><source>PhytoKeys</source><day>12</day><month>3</month><year>2020</year><volume>142</volume><fpage>1</fpage><lpage>88</lpage><pub-id pub-id-type="doi">10.3897/phytokeys.142.48365</pub-id></mixed-citation></tp:treatment-meta><tp:nomenclature><label><sup>E</sup></label><tp:taxon-name><object-id xmlns:xlink="http://www.w3.org/1999/xlink" content-type="arpha" xlink:type="simple">E1DCE10C-6A24-5CE3-A6BF-26AE0B46A63D</object-id>
            <tp:taxon-name-part taxon-name-part-type="genus" reg="Aloe">Aloe</tp:taxon-name-part>
            <tp:taxon-name-part taxon-name-part-type="species" reg="candelabrum">candelabrum</tp:taxon-name-part>
          </tp:taxon-name><tp:taxon-authority>A.Berger</tp:taxon-authority></tp:nomenclature><tp:treatment-sec sec-type="Common names" id="SECID0ERUDI"><title>Common names.</title><p>Candelabrum aloe (English); doringaalwyn, kandelaaraalwyn (Afrikaans); umhlaba (Zulu).</p></tp:treatment-sec><tp:treatment-sec sec-type="description" id="SECID0EWUDI"><title>Description.</title><p>Solitary, arborescent plant up to 2–4 m high. <bold><italic>Stem</italic></bold> simple, erect, 2–4 m high, densely covered with persistent dried leaves. <bold><italic>Leaves</italic></bold> densely rosulate, spreading to recurved, dull green to glaucous, without spots, surfaces smooth, lanceolate-ensiform, ± 100 cm long, 15 cm wide at base, under surface with few spines in median line near apex, occasionally with few scattered spines; margin reddish, cartilaginous, with pungent, reddish to reddish-brown, deltoid teeth, ± 3 mm long, 15–20 mm apart; exudate honey-coloured. <bold><italic>Inflorescence</italic></bold> usually single, ± 1 m high, erect, 6- to 12-branched. <bold><italic>Racemes</italic></bold> cylindrical, slightly acuminate, 50–80 cm long, terminal raceme, the longest and standing out higher than lateral racemes, very dense. <bold><italic>Floral bracts</italic></bold> ± 10 mm long, ± 5 mm wide. <bold><italic>Pedicels</italic></bold> 6 mm long. <bold><italic>Flowers</italic></bold>: <italic>perianth</italic> scarlet, sometimes rose-pink or orange, rarely white, ± 32 mm long, ± 5 mm across ovary, widening above ovary towards slightly upturned mouth, clavate-cylindrical, slightly ventricose; outer segments free for 16–22 mm; <italic>stamens</italic> and <italic>style</italic> exserted 20 mm.</p></tp:treatment-sec><tp:treatment-sec sec-type="Flowering time" id="SECID0EXVDI"><title>Flowering time.</title><p>June–July.</p></tp:treatment-sec><tp:treatment-sec sec-type="habitat" id="SECID0E3VDI"><title>Habitat.</title><p>Thornveld and bushy places on rocky slopes and hills and undulating country.</p></tp:treatment-sec><tp:treatment-sec sec-type="description" id="SECID0EBWDI"><title>Diagnostic characters.</title><p><italic><tp:taxon-name><tp:taxon-name-part taxon-name-part-type="genus" reg="Aloe">Aloe</tp:taxon-name-part> <tp:taxon-name-part taxon-name-part-type="species" reg="candelabrum">candelabrum</tp:taxon-name-part></tp:taxon-name></italic> differs from the other tall often single-stemmed aloes in KwaZulu-Natal (<italic><tp:taxon-name><tp:taxon-name-part taxon-name-part-type="genus" reg="Aloe">Aloe</tp:taxon-name-part> <tp:taxon-name-part taxon-name-part-type="species" reg="marlothii">marlothii</tp:taxon-name-part></tp:taxon-name></italic>, <italic><tp:taxon-name><tp:taxon-name-part taxon-name-part-type="genus" reg="Aloe">Aloe</tp:taxon-name-part> <tp:taxon-name-part taxon-name-part-type="species" reg="pluridens">pluridens</tp:taxon-name-part></tp:taxon-name></italic>, <italic><tp:taxon-name><tp:taxon-name-part taxon-name-part-type="genus" reg="Aloe">Aloe</tp:taxon-name-part> <tp:taxon-name-part taxon-name-part-type="species" reg="rupestris">rupestris</tp:taxon-name-part></tp:taxon-name></italic>, <italic><tp:taxon-name><tp:taxon-name-part taxon-name-part-type="genus" reg="Aloe">Aloe</tp:taxon-name-part> <tp:taxon-name-part taxon-name-part-type="species" reg="spectabilis">spectabilis</tp:taxon-name-part></tp:taxon-name></italic> and <italic><tp:taxon-name><tp:taxon-name-part taxon-name-part-type="genus" reg="Aloe">Aloe</tp:taxon-name-part> <tp:taxon-name-part taxon-name-part-type="species" reg="thraskii">thraskii</tp:taxon-name-part></tp:taxon-name></italic>) with branched inflorescences, by having long (± 100 × 15 cm), spreading to recurved, deeply channelled leaves that sometimes have a few scattered spines on the lower surface and pungent, reddish to reddish-brown marginal teeth. The candelabra-like inflorescence is 6- to 12-branched with erect, very dense, cylindrical, slightly acuminate racemes of 50–80 cm long (the terminal raceme being longer than the lateral ones). Flowers are scarlet, sometimes rose-pink to orange, rarely white and ± 32 mm long with white inner segment tips.</p></tp:treatment-sec><tp:treatment-sec sec-type="conservation status" id="SECID0EJYDI"><title>Conservation status.</title><p>Near-threatened. Threats include habitat loss and degradation owing to silviculture, agriculture (mainly sugarcane) and urban expansion, as well as encroachment by alien invasives and illegal harvesting (L. von Staden pers. comm.).</p></tp:treatment-sec><tp:treatment-sec sec-type="distribution" id="SECID0EOYDI"><title>Distribution.</title><p>More or less restricted to the valleys between the Umkhomazi and Umgeni Rivers in KwaZulu-Natal, South Africa (Fig. <xref ref-type="fig" rid="F9">9</xref>).</p></tp:treatment-sec><tp:treatment-sec sec-type="notes" id="SECID0EYYDI"><title>Notes.</title><p>The <italic>Index kewensis</italic> entry (now included in International Plant Names Index, <ext-link xmlns:xlink="http://www.w3.org/1999/xlink" xlink:type="simple" ext-link-type="uri" xlink:href="http://www.ipni.org">www.ipni.org</ext-link>) for <italic><tp:taxon-name><tp:taxon-name-part taxon-name-part-type="genus" reg="Aloe">Aloe</tp:taxon-name-part> <tp:taxon-name-part taxon-name-part-type="species" reg="candelabrum">candelabrum</tp:taxon-name-part></tp:taxon-name></italic> Tod. in <italic>Hortus Botanicus Panormitanus</italic>: 46 (1876) is wrong as no such name exists. That reference is to <italic><tp:taxon-name><tp:taxon-name-part taxon-name-part-type="genus" reg="Agave">Agave</tp:taxon-name-part> <tp:taxon-name-part taxon-name-part-type="species" reg="candelabrum">candelabrum</tp:taxon-name-part></tp:taxon-name></italic> Tod. in <italic>Hortus Botanicus Panormitanus</italic>: 66 (1876). This agave species is probably a synonym of <italic><tp:taxon-name><tp:taxon-name-part taxon-name-part-type="genus" reg="Agave">Agave</tp:taxon-name-part> <tp:taxon-name-part taxon-name-part-type="species" reg="cantala">cantala</tp:taxon-name-part></tp:taxon-name></italic> (Haw.) Roxb. ex Salm-Dyck (<xref ref-type="bibr" rid="B13">Figueiredo and Smith 2012</xref>). The name <italic><tp:taxon-name><tp:taxon-name-part taxon-name-part-type="genus" reg="Aloe">Aloe</tp:taxon-name-part> <tp:taxon-name-part taxon-name-part-type="species" reg="candelabrum">candelabrum</tp:taxon-name-part></tp:taxon-name></italic> A.Berger is thus legitimate and not a later homonym (<xref ref-type="bibr" rid="B38">Reynolds 1950</xref>) as is often reported (e.g. <xref ref-type="bibr" rid="B16">Govaerts 2014</xref>).</p><p>Recognition of <italic><tp:taxon-name><tp:taxon-name-part taxon-name-part-type="genus" reg="Aloe">Aloe</tp:taxon-name-part> <tp:taxon-name-part taxon-name-part-type="species" reg="candelabrum">candelabrum</tp:taxon-name-part></tp:taxon-name></italic> as distinct from <italic><tp:taxon-name><tp:taxon-name-part taxon-name-part-type="genus" reg="Aloe">Aloe</tp:taxon-name-part> <tp:taxon-name-part taxon-name-part-type="species" reg="ferox">ferox</tp:taxon-name-part></tp:taxon-name></italic> Mill. (<xref ref-type="bibr" rid="B48">Smith et al. 2016</xref>), in the synonymy of which it is sometimes included, implies that <italic><tp:taxon-name><tp:taxon-name-part taxon-name-part-type="genus" reg="Aloe">Aloe</tp:taxon-name-part> <tp:taxon-name-part taxon-name-part-type="species" reg="ferox">ferox</tp:taxon-name-part></tp:taxon-name></italic>, a predominantly Western and Eastern Cape species that just enters the south-western Free State and southern Lesotho, does not occur in KwaZulu-Natal.</p><fig id="F9" position="float" orientation="portrait"><object-id xmlns:xlink="http://www.w3.org/1999/xlink" content-type="doi" xlink:type="simple">10.3897/phytokeys.142.48365.figure9</object-id><object-id xmlns:xlink="http://www.w3.org/1999/xlink" content-type="arpha" xlink:type="simple">10023727-1E43-5FE7-BC65-452FA3862081</object-id><label>Figure 9.</label><caption><p><italic><tp:taxon-name><tp:taxon-name-part taxon-name-part-type="genus" reg="Aloe">Aloe</tp:taxon-name-part> <tp:taxon-name-part taxon-name-part-type="species" reg="candelabrum">candelabrum</tp:taxon-name-part></tp:taxon-name></italic>. Photo: G.F. Smith.</p></caption><graphic xmlns:xlink="http://www.w3.org/1999/xlink" xlink:href="phytokeys-142-001-g009.jpg" position="float" orientation="portrait" xlink:type="simple" id="oo_388235.jpg"><uri content-type="original_file" xlink:type="simple">https://binary.pensoft.net/fig/388235</uri></graphic></fig></tp:treatment-sec><ref-list><ref id="B13"><mixed-citation xmlns:xlink="http://www.w3.org/1999/xlink" xlink:type="simple"><person-group><name name-style="western"><surname>Figueiredo</surname><given-names>E</given-names></name><name name-style="western"><surname>Smith</surname><given-names>GF</given-names></name></person-group> (<year>2012</year>) <article-title>Clarifying the application of the long-confused name <italic><tp:taxon-name><tp:taxon-name-part taxon-name-part-type="genus">Aloe</tp:taxon-name-part> <tp:taxon-name-part taxon-name-part-type="species">commutata</tp:taxon-name-part></tp:taxon-name></italic>, and the establishment of <tp:taxon-name><tp:taxon-name-part taxon-name-part-type="genus">Aloe</tp:taxon-name-part> <tp:taxon-name-part taxon-name-part-type="hybrid-sign">×</tp:taxon-name-part> <tp:taxon-name-part taxon-name-part-type="species">commutata</tp:taxon-name-part></tp:taxon-name> Tod. (<tp:taxon-name><tp:taxon-name-part taxon-name-part-type="family">Asphodelaceae</tp:taxon-name-part></tp:taxon-name>).</article-title><source>Bradleya</source><volume>30</volume>: <fpage>25</fpage>–<lpage>32</lpage>. <ext-link xlink:type="simple" ext-link-type="doi" xlink:href="10.25223/brad.n30.2012.a7">https://doi.org/10.25223/brad.n30.2012.a7</ext-link></mixed-citation></ref><ref id="B38"><mixed-citation xmlns:xlink="http://www.w3.org/1999/xlink" xlink:type="simple"><person-group><name name-style="western"><surname>Reynolds</surname><given-names>GW</given-names></name></person-group> (<year>1950</year>) The Aloes of South Africa. Aloes of South Africa Book Fund, Johannesburg.</mixed-citation></ref><ref id="B16"><mixed-citation xmlns:xlink="http://www.w3.org/1999/xlink" xlink:type="simple"><person-group><name name-style="western"><surname>Govaerts</surname><given-names>R</given-names></name></person-group> (<year>2014</year>) World checklist of <tp:taxon-name><tp:taxon-name-part taxon-name-part-type="family">Xanthorrhoeaceae</tp:taxon-name-part></tp:taxon-name>: <italic><tp:taxon-name><tp:taxon-name-part taxon-name-part-type="genus">Aloe</tp:taxon-name-part></tp:taxon-name></italic>. Facilitated by the Board of Trustees of the Royal Botanic Gardens, Kew. <ext-link xlink:type="simple" ext-link-type="uri" xlink:href="http://apps.kew.org/wcsp/">http://apps.kew.org/wcsp/</ext-link> [accessed 03.2014]</mixed-citation></ref><ref id="B48"><mixed-citation xmlns:xlink="http://www.w3.org/1999/xlink" xlink:type="simple"><person-group><name name-style="western"><surname>Smith</surname><given-names>GF</given-names></name><name name-style="western"><surname>Klopper</surname><given-names>RR</given-names></name><name name-style="western"><surname>Crouch</surname><given-names>NR</given-names></name><name name-style="western"><surname>Figueiredo</surname><given-names>E</given-names></name></person-group> (<year>2016</year>) <article-title>Reinstatement of <italic><tp:taxon-name><tp:taxon-name-part taxon-name-part-type="genus">Aloe</tp:taxon-name-part> <tp:taxon-name-part taxon-name-part-type="species">candelabrum</tp:taxon-name-part></tp:taxon-name></italic> A.Berger (<tp:taxon-name><tp:taxon-name-part taxon-name-part-type="family">Asphodelaceae</tp:taxon-name-part></tp:taxon-name>: <tp:taxon-name><tp:taxon-name-part taxon-name-part-type="subfamily">Alooideae</tp:taxon-name-part></tp:taxon-name>), a tree-like aloe of KwaZulu-Natal province, South Africa.</article-title><source>Bradleya</source><volume>34</volume>: <fpage>59</fpage>–<lpage>69</lpage>. <ext-link xlink:type="simple" ext-link-type="doi" xlink:href="10.25223/brad.n34.2016.a21">https://doi.org/10.25223/brad.n34.2016.a21</ext-link></mixed-citation></ref></ref-list></tp:taxon-treatment>
