# Supplementary material for: A synoptic review of the aloes (Asphodelaceae, Alooideae) of KwaZulu-Natal, an ecologically diverse province in eastern South Africa
Source: PhytoKeys. 2020 Mar 12;142:1–88. doi: 10.3897/phytokeys.142.48365 (PMC7082394; doi:10.3897/phytokeys.142.48365)
Supplement: XML Treatment for Aloe chabaudii Schönland var. chabaudii [file phytokeys.142.48365-treatment9.xml]

<!DOCTYPE tp:taxon-treatment
  PUBLIC "-//TaxonX//DTD Taxonomic Treatment Publishing DTD v0 20100105//EN" "tax-treatment-NSO.dtd">
<tp:taxon-treatment xmlns:tp="http://www.plazi.org/taxpub"><tp:treatment-meta><kwd-group><label>Taxon classification</label><kwd><named-content xmlns:xlink="http://www.w3.org/1999/xlink" content-type="kingdom">Plantae</named-content></kwd><kwd><named-content xmlns:xlink="http://www.w3.org/1999/xlink" content-type="order">Asparagales</named-content></kwd><kwd><named-content xmlns:xlink="http://www.w3.org/1999/xlink" content-type="family">Asphodelaceae</named-content></kwd></kwd-group><mixed-citation publication-type="journal"><person-group><name><surname>Klopper</surname><given-names>Ronell R.</given-names></name><name><surname>Crouch</surname><given-names>Neil R.</given-names></name><name><surname>Smith</surname><given-names>Gideon F.</given-names></name><name><surname>van Wyk</surname><given-names>Abraham E.</given-names></name></person-group><article-title>A synoptic review of the aloes (<tp:taxon-name><tp:taxon-name-part taxon-name-part-type="family">Asphodelaceae</tp:taxon-name-part></tp:taxon-name>, <tp:taxon-name><tp:taxon-name-part taxon-name-part-type="subfamily">Alooideae</tp:taxon-name-part></tp:taxon-name>) of KwaZulu-Natal, an ecologically diverse province in eastern South Africa</article-title><source>PhytoKeys</source><day>12</day><month>3</month><year>2020</year><volume>142</volume><fpage>1</fpage><lpage>88</lpage><pub-id pub-id-type="doi">10.3897/phytokeys.142.48365</pub-id></mixed-citation></tp:treatment-meta><tp:nomenclature><tp:taxon-name><object-id xmlns:xlink="http://www.w3.org/1999/xlink" content-type="arpha" xlink:type="simple">031DABDC-9690-50CC-8860-FF89EC48EFD3</object-id>
            <tp:taxon-name-part taxon-name-part-type="genus" reg="Aloe">Aloe</tp:taxon-name-part>
            <tp:taxon-name-part taxon-name-part-type="species" reg="chabaudii">chabaudii</tp:taxon-name-part>
            <tp:taxon-name-part taxon-name-part-type="authority">Schönland</tp:taxon-name-part>
            <tp:taxon-name-part taxon-name-part-type="infraspecific-rank">var.</tp:taxon-name-part>
            <tp:taxon-name-part taxon-name-part-type="variety" reg="chabaudii">chabaudii</tp:taxon-name-part>
          </tp:taxon-name></tp:nomenclature><tp:treatment-sec sec-type="Common names" id="SECID0EM5DI"><title>Common names.</title><p>Chabaud’s aloe (English); grysaalwyn (Afrikaans); inhlaba, inkalane (Zulu).</p></tp:treatment-sec><tp:treatment-sec sec-type="description" id="SECID0ER5DI"><title>Description.</title><p>Acaulescent plants or stem very short, procumbent; rosettes up to 0.5 m high, suckering or dividing to form dense groups. <bold><italic>Leaves</italic></bold> densely rosulate, erect or spreading, dull grey-green to glaucous green, sometimes with reddish tinge, obscurely lineate, usually without spots, sometimes with few small confluent, H-shaped, scattered spots, ovate-lanceolate, acuminate, 30–60 cm long, 6–15 cm wide at base; margin cartilaginous, narrow, greyish, with small, deltoid, pale to brownish teeth, 1–3 mm long, 5–10 mm apart; exudate clear pale yellow. <bold><italic>Inflorescence</italic></bold> 0.5–1.5 m high, erect or oblique, 6- to 12-branched, lower branches rebranching. <bold><italic>Racemes</italic></bold> broadly cylindrical, slightly acuminate, occasionally sub-capitate, 5–15 cm long, rather lax. <bold><italic>Floral bracts</italic></bold> 3–6 mm long, 1.5–4.0 mm wide. <bold><italic>Pedicels</italic></bold> up to 20–25 mm long, spreading. <bold><italic>Flowers</italic></bold>: <italic>perianth</italic> pale brick-red or bright coral-pink, sometimes orange to yellow, paler at mouth, 35–40 mm long, 7–9 mm across ovary, narrowed above ovary, widening towards mouth, cylindrical-trigonous, decurved; outer segments free for ± 8 mm; <italic>stamens</italic> exserted 1–2 mm; <italic>style</italic> exserted to 2 mm.</p></tp:treatment-sec><tp:treatment-sec sec-type="Flowering time" id="SECID0EP6DI"><title>Flowering time.</title><p>April–August.</p></tp:treatment-sec><tp:treatment-sec sec-type="habitat" id="SECID0EU6DI"><title>Habitat.</title><p>Usually on bare rock on granite domes, at foot of granite whalebacks and outcrops or in shallow soil pockets and shady wooded slopes. Frost-sensitive.</p></tp:treatment-sec><tp:treatment-sec sec-type="description" id="SECID0EZ6DI"><title>Diagnostic characters.</title><p><tp:taxon-name><tp:taxon-name-part taxon-name-part-type="genus" reg="Aloe">Aloe</tp:taxon-name-part> <tp:taxon-name-part taxon-name-part-type="species" reg="chabaudii">chabaudii</tp:taxon-name-part> <tp:taxon-name-part taxon-name-part-type="infraspecific-rank">var.</tp:taxon-name-part> <tp:taxon-name-part taxon-name-part-type="variety" reg="chabaudii">chabaudii</tp:taxon-name-part></tp:taxon-name> can be distinguished from other virtually acaulescent, non-maculate aloes in KwaZulu-Natal (<italic><tp:taxon-name><tp:taxon-name-part taxon-name-part-type="genus" reg="Aristaloe">Aristaloe</tp:taxon-name-part> <tp:taxon-name-part taxon-name-part-type="species" reg="aristata">aristata</tp:taxon-name-part></tp:taxon-name></italic>, <italic><tp:taxon-name><tp:taxon-name-part taxon-name-part-type="genus" reg="Aloe">Aloe</tp:taxon-name-part> <tp:taxon-name-part taxon-name-part-type="species" reg="gerstneri">gerstneri</tp:taxon-name-part></tp:taxon-name></italic>, <italic><tp:taxon-name><tp:taxon-name-part taxon-name-part-type="genus" reg="Aloe">Aloe</tp:taxon-name-part> <tp:taxon-name-part taxon-name-part-type="species" reg="pratensis">pratensis</tp:taxon-name-part></tp:taxon-name></italic>, <tp:taxon-name><tp:taxon-name-part taxon-name-part-type="genus" reg="Aloe">Aloe</tp:taxon-name-part> <tp:taxon-name-part taxon-name-part-type="species" reg="reitzii">reitzii</tp:taxon-name-part> <tp:taxon-name-part taxon-name-part-type="infraspecific-rank">var.</tp:taxon-name-part> <tp:taxon-name-part taxon-name-part-type="variety" reg="vernalis">vernalis</tp:taxon-name-part></tp:taxon-name>, <italic><tp:taxon-name><tp:taxon-name-part taxon-name-part-type="genus" reg="Aloe">Aloe</tp:taxon-name-part> <tp:taxon-name-part taxon-name-part-type="species" reg="suprafoliata">suprafoliata</tp:taxon-name-part></tp:taxon-name></italic> and <italic><tp:taxon-name><tp:taxon-name-part taxon-name-part-type="genus" reg="Aloe">Aloe</tp:taxon-name-part> <tp:taxon-name-part taxon-name-part-type="species" reg="vanbalenii">vanbalenii</tp:taxon-name-part></tp:taxon-name></italic>) by its suckering habit that results in the establishment of dense groups of rosettes. It is further characterised by its erect to spreading, greyish-green to glaucous green leaves (30–60 × 6–15 cm) with rather small closely-spaced marginal teeth. The inflorescence is erect to oblique, up to 1.5 m high and 6- to 12-branched with the lower branches spreading and rebranching. Floral bracts are short (3–6 mm) and pedicels oblique to almost horizontal (up to 25 mm). Flowers are mostly reddish, 35–40 mm long and narrowed above the ovary.</p></tp:treatment-sec><tp:treatment-sec sec-type="conservation status" id="SECID0EZCAK"><title>Conservation status.</title><p>Least Concern (<xref ref-type="bibr" rid="B37">Raimondo et al. 2009</xref>).</p></tp:treatment-sec><tp:treatment-sec sec-type="distribution" id="SECID0EDDAK"><title>Distribution.</title><p>Centre of distribution in Zimbabwe, extending north to Zambia and Malawi and south-western Tanzania, west into eastern Botswana, the Caprivi Strip of north-eastern Namibia, east to Mozambique and south to the Limpopo, Mpumalanga and northern KwaZulu-Natal provinces of South Africa, as well as Eswatini (Fig. <xref ref-type="fig" rid="F10">10</xref>).</p></tp:treatment-sec><tp:treatment-sec sec-type="notes" id="SECID0ENDAK"><title>Notes.</title><p>One other variety is recognised in <italic><tp:taxon-name><tp:taxon-name-part taxon-name-part-type="genus">A.</tp:taxon-name-part> <tp:taxon-name-part taxon-name-part-type="species" reg="chabaudii">chabaudii</tp:taxon-name-part></tp:taxon-name></italic>, namely <tp:taxon-name><tp:taxon-name-part taxon-name-part-type="genus">A.</tp:taxon-name-part> <tp:taxon-name-part taxon-name-part-type="species" reg="chabaudii">chabaudii</tp:taxon-name-part> <tp:taxon-name-part taxon-name-part-type="infraspecific-rank">var.</tp:taxon-name-part> <tp:taxon-name-part taxon-name-part-type="variety" reg="mlanjeana">mlanjeana</tp:taxon-name-part></tp:taxon-name> Christian that is confined to the Mulanje Massif and hills in the Thyolo and Mulanje District, Malawi.</p><fig id="F10" position="float" orientation="portrait"><object-id xmlns:xlink="http://www.w3.org/1999/xlink" content-type="doi" xlink:type="simple">10.3897/phytokeys.142.48365.figure10</object-id><object-id xmlns:xlink="http://www.w3.org/1999/xlink" content-type="arpha" xlink:type="simple">BE059ADD-F8A5-53EC-942D-6D4C20A7F040</object-id><label>Figure 10.</label><caption><p><tp:taxon-name><tp:taxon-name-part taxon-name-part-type="genus" reg="Aloe">Aloe</tp:taxon-name-part> <tp:taxon-name-part taxon-name-part-type="species" reg="chabaudii">chabaudii</tp:taxon-name-part> <tp:taxon-name-part taxon-name-part-type="infraspecific-rank">var.</tp:taxon-name-part> <tp:taxon-name-part taxon-name-part-type="variety" reg="chabaudii">chabaudii</tp:taxon-name-part></tp:taxon-name>. Photo: M. Kimberley.</p></caption><graphic xmlns:xlink="http://www.w3.org/1999/xlink" xlink:href="phytokeys-142-001-g010.jpg" position="float" orientation="portrait" xlink:type="simple" id="oo_388236.jpg"><uri content-type="original_file" xlink:type="simple">https://binary.pensoft.net/fig/388236</uri></graphic></fig></tp:treatment-sec><ref-list><ref id="B37"><mixed-citation xmlns:xlink="http://www.w3.org/1999/xlink" xlink:type="simple"><person-group><name name-style="western"><surname>Raimondo</surname><given-names>D</given-names></name><name name-style="western"><surname>Von Staden</surname><given-names>L</given-names></name><name name-style="western"><surname>Foden</surname><given-names>W</given-names></name><name name-style="western"><surname>Victor</surname><given-names>JE</given-names></name><name name-style="western"><surname>Helme</surname><given-names>NA</given-names></name><name name-style="western"><surname>Turner</surname><given-names>RC</given-names></name><name name-style="western"><surname>Kamundi</surname><given-names>DA</given-names></name><name name-style="western"><surname>Manyama</surname><given-names>PA</given-names></name></person-group> (<year>2009</year>) Red List of South African Plants. Strelitzia 25. South African National Biodiversity Institute, Pretoria.</mixed-citation></ref></ref-list></tp:taxon-treatment>
