# Supplementary material for: A synoptic review of the aloes (Asphodelaceae, Alooideae) of KwaZulu-Natal, an ecologically diverse province in eastern South Africa
Source: PhytoKeys. 2020 Mar 12;142:1–88. doi: 10.3897/phytokeys.142.48365 (PMC7082394; doi:10.3897/phytokeys.142.48365)
Supplement: XML Treatment for Aloe cooperi [file phytokeys.142.48365-treatment10.xml]

<!DOCTYPE tp:taxon-treatment
  PUBLIC "-//TaxonX//DTD Taxonomic Treatment Publishing DTD v0 20100105//EN" "tax-treatment-NSO.dtd">
<tp:taxon-treatment xmlns:tp="http://www.plazi.org/taxpub"><tp:treatment-meta><kwd-group><label>Taxon classification</label><kwd><named-content xmlns:xlink="http://www.w3.org/1999/xlink" content-type="kingdom">Plantae</named-content></kwd><kwd><named-content xmlns:xlink="http://www.w3.org/1999/xlink" content-type="order">Asparagales</named-content></kwd><kwd><named-content xmlns:xlink="http://www.w3.org/1999/xlink" content-type="family">Asphodelaceae</named-content></kwd></kwd-group><mixed-citation publication-type="journal"><person-group><name><surname>Klopper</surname><given-names>Ronell R.</given-names></name><name><surname>Crouch</surname><given-names>Neil R.</given-names></name><name><surname>Smith</surname><given-names>Gideon F.</given-names></name><name><surname>van Wyk</surname><given-names>Abraham E.</given-names></name></person-group><article-title>A synoptic review of the aloes (<tp:taxon-name><tp:taxon-name-part taxon-name-part-type="family">Asphodelaceae</tp:taxon-name-part></tp:taxon-name>, <tp:taxon-name><tp:taxon-name-part taxon-name-part-type="subfamily">Alooideae</tp:taxon-name-part></tp:taxon-name>) of KwaZulu-Natal, an ecologically diverse province in eastern South Africa</article-title><source>PhytoKeys</source><day>12</day><month>3</month><year>2020</year><volume>142</volume><fpage>1</fpage><lpage>88</lpage><pub-id pub-id-type="doi">10.3897/phytokeys.142.48365</pub-id></mixed-citation></tp:treatment-meta><tp:nomenclature><tp:taxon-name><object-id xmlns:xlink="http://www.w3.org/1999/xlink" content-type="arpha" xlink:type="simple">DC4DA69D-97ED-505D-B196-1B7162F0E16C</object-id>
            <tp:taxon-name-part taxon-name-part-type="genus" reg="Aloe">Aloe</tp:taxon-name-part>
            <tp:taxon-name-part taxon-name-part-type="species" reg="cooperi">cooperi</tp:taxon-name-part>
          </tp:taxon-name><tp:taxon-authority>Baker</tp:taxon-authority></tp:nomenclature><tp:treatment-sec sec-type="Common names" id="SECID0EQGAK"><title>Common names.</title><p>Cooper’s aloe (English); cooperse-aalwyn (Afrikaans); isipukutwane, isiputumane, inqimindolo (Zulu).</p></tp:treatment-sec><tp:treatment-sec sec-type="description" id="SECID0EVGAK"><title>Description.</title><p>Grass aloe. Acaulescent plants or <bold><italic>stem</italic></bold> short, up to 0.15 m, erect, usually simple; rosettes solitary or sometimes with offshoots at ground level to form small groups; dried leaves not persistent. <bold><italic>Leaves</italic></bold> distichous, sometimes spirally twisted to rosulate in old plants, erect, deciduous, green, usually without spots on upper surface, with copious white spots at base on lower surface, obscurely lineate, narrowly long-deltoid, distinctly keeled, V-shaped in cross section, 40–80 cm long, 2.5–6.0 cm wide at base; margin with firm, white teeth, 1–2 mm long, 1–2 mm apart at mid-leaf; exudate clear. <bold><italic>Inflorescences</italic></bold> 0.4–1.0 m high, erect, simple. <bold><italic>Raceme</italic></bold> broadly conical, 10–20 cm long, dense. <bold><italic>Floral bracts</italic></bold> 20–35 mm long, 10 mm wide. <bold><italic>Pedicels</italic></bold> 30–60 mm long. <bold><italic>Flowers</italic></bold>: <italic>perianth</italic> salmon-pink near base, green tipped, 25–40 mm long, ± 12 mm across ovary, narrowing towards mouth, roundly trigonous, basally stipitate and narrowing into pedicel; outer segments free almost to base; <italic>stamens</italic> not exserted or exserted 1–2 mm; <italic>style</italic> exserted to 5 mm.</p></tp:treatment-sec><tp:treatment-sec sec-type="Flowering time" id="SECID0EWHAK"><title>Flowering time.</title><p>December–February.</p></tp:treatment-sec><tp:treatment-sec sec-type="habitat" id="SECID0E2HAK"><title>Habitat.</title><p>Regularly occurs in marshy places. Grows also in well-drained habitats, often amongst rocks on grassy hillsides.</p></tp:treatment-sec><tp:treatment-sec sec-type="description" id="SECID0EAIAK"><title>Diagnostic characters.</title><p><italic><tp:taxon-name><tp:taxon-name-part taxon-name-part-type="genus" reg="Aloe">Aloe</tp:taxon-name-part> <tp:taxon-name-part taxon-name-part-type="species" reg="cooperi">cooperi</tp:taxon-name-part></tp:taxon-name></italic> is distinguished from other grass aloes in KwaZulu-Natal with strongly keeled leaves (<italic><tp:taxon-name><tp:taxon-name-part taxon-name-part-type="genus" reg="Aloe">Aloe</tp:taxon-name-part> <tp:taxon-name-part taxon-name-part-type="species" reg="myriacantha">myriacantha</tp:taxon-name-part></tp:taxon-name></italic> and <italic><tp:taxon-name><tp:taxon-name-part taxon-name-part-type="genus" reg="Aloe">Aloe</tp:taxon-name-part> <tp:taxon-name-part taxon-name-part-type="species" reg="sharoniae">sharoniae</tp:taxon-name-part></tp:taxon-name></italic>) by the inflorescence (0.4–1.0 m high) that can sometimes be shorter than the distichous leaves (40–80 cm long). Leaves have copious white spots near the base on the lower surface and a toothed margin. Flowers are salmon-pink near the base, green tipped and 25–40 mm long, with the mouth not bilabiate or upturned. Floral bracts are flat and not clasping the pedicel (as in <italic><tp:taxon-name><tp:taxon-name-part taxon-name-part-type="genus" reg="Aloe">Aloe</tp:taxon-name-part> <tp:taxon-name-part taxon-name-part-type="species" reg="sharoniae">sharoniae</tp:taxon-name-part></tp:taxon-name></italic>).</p></tp:treatment-sec><tp:treatment-sec sec-type="conservation status" id="SECID0ESJAK"><title>Conservation status.</title><p>Least Concern, but declining. Threats include habitat transformation owing to commercial silvicultural and agricultural practices, as well as overgrazing and alien invasives (<xref ref-type="bibr" rid="B37">Raimondo et al. 2009</xref>).</p></tp:treatment-sec><tp:treatment-sec sec-type="distribution" id="SECID0E3JAK"><title>Distribution.</title><p>Occurs mainly in KwaZulu-Natal and Mpumalanga, just entering the eastern Free State, the southeast of Limpopo and the northern part of the Eastern Cape in South Africa, also widespread in Eswatini and just entering Lesotho and Mozambique (Fig. <xref ref-type="fig" rid="F11">11</xref>).</p></tp:treatment-sec><tp:treatment-sec sec-type="notes" id="SECID0EGKAK"><title>Notes.</title><p>In recent years, <italic><tp:taxon-name><tp:taxon-name-part taxon-name-part-type="genus" reg="Aloe">Aloe</tp:taxon-name-part> <tp:taxon-name-part taxon-name-part-type="species" reg="cooperi">cooperi</tp:taxon-name-part></tp:taxon-name></italic> has become very popular in South Africa in large-scale landscaping, for example of industrial sites. Unlike several other grass and slender aloes, that do not thrive beyond their natural geographical distribution ranges, most forms of <italic><tp:taxon-name><tp:taxon-name-part taxon-name-part-type="genus" reg="Aloe">Aloe</tp:taxon-name-part> <tp:taxon-name-part taxon-name-part-type="species" reg="cooperi">cooperi</tp:taxon-name-part></tp:taxon-name></italic> are relatively easy in cultivation.</p><fig id="F11" position="float" orientation="portrait"><object-id xmlns:xlink="http://www.w3.org/1999/xlink" content-type="doi" xlink:type="simple">10.3897/phytokeys.142.48365.figure11</object-id><object-id xmlns:xlink="http://www.w3.org/1999/xlink" content-type="arpha" xlink:type="simple">64FC582A-A731-5FF8-BB3E-47E62107AB35</object-id><label>Figure 11.</label><caption><p><italic><tp:taxon-name><tp:taxon-name-part taxon-name-part-type="genus" reg="Aloe">Aloe</tp:taxon-name-part> <tp:taxon-name-part taxon-name-part-type="species" reg="cooperi">cooperi</tp:taxon-name-part></tp:taxon-name></italic>. Photo: N.R. Crouch.</p></caption><graphic xmlns:xlink="http://www.w3.org/1999/xlink" xlink:href="phytokeys-142-001-g011.jpg" position="float" orientation="portrait" xlink:type="simple" id="oo_388237.jpg"><uri content-type="original_file" xlink:type="simple">https://binary.pensoft.net/fig/388237</uri></graphic></fig></tp:treatment-sec><ref-list><ref id="B37"><mixed-citation xmlns:xlink="http://www.w3.org/1999/xlink" xlink:type="simple"><person-group><name name-style="western"><surname>Raimondo</surname><given-names>D</given-names></name><name name-style="western"><surname>Von Staden</surname><given-names>L</given-names></name><name name-style="western"><surname>Foden</surname><given-names>W</given-names></name><name name-style="western"><surname>Victor</surname><given-names>JE</given-names></name><name name-style="western"><surname>Helme</surname><given-names>NA</given-names></name><name name-style="western"><surname>Turner</surname><given-names>RC</given-names></name><name name-style="western"><surname>Kamundi</surname><given-names>DA</given-names></name><name name-style="western"><surname>Manyama</surname><given-names>PA</given-names></name></person-group> (<year>2009</year>) Red List of South African Plants. Strelitzia 25. South African National Biodiversity Institute, Pretoria.</mixed-citation></ref></ref-list></tp:taxon-treatment>
