# Supplementary material for: A synoptic review of the aloes (Asphodelaceae, Alooideae) of KwaZulu-Natal, an ecologically diverse province in eastern South Africa
Source: PhytoKeys. 2020 Mar 12;142:1–88. doi: 10.3897/phytokeys.142.48365 (PMC7082394; doi:10.3897/phytokeys.142.48365)
Supplement: XML Treatment for Aloe dominella [file phytokeys.142.48365-treatment12.xml]

<!DOCTYPE tp:taxon-treatment
  PUBLIC "-//TaxonX//DTD Taxonomic Treatment Publishing DTD v0 20100105//EN" "tax-treatment-NSO.dtd">
<tp:taxon-treatment xmlns:tp="http://www.plazi.org/taxpub"><tp:treatment-meta><kwd-group><label>Taxon classification</label><kwd><named-content xmlns:xlink="http://www.w3.org/1999/xlink" content-type="kingdom">Plantae</named-content></kwd><kwd><named-content xmlns:xlink="http://www.w3.org/1999/xlink" content-type="order">Asparagales</named-content></kwd><kwd><named-content xmlns:xlink="http://www.w3.org/1999/xlink" content-type="family">Asphodelaceae</named-content></kwd></kwd-group><mixed-citation publication-type="journal"><person-group><name><surname>Klopper</surname><given-names>Ronell R.</given-names></name><name><surname>Crouch</surname><given-names>Neil R.</given-names></name><name><surname>Smith</surname><given-names>Gideon F.</given-names></name><name><surname>van Wyk</surname><given-names>Abraham E.</given-names></name></person-group><article-title>A synoptic review of the aloes (<tp:taxon-name><tp:taxon-name-part taxon-name-part-type="family">Asphodelaceae</tp:taxon-name-part></tp:taxon-name>, <tp:taxon-name><tp:taxon-name-part taxon-name-part-type="subfamily">Alooideae</tp:taxon-name-part></tp:taxon-name>) of KwaZulu-Natal, an ecologically diverse province in eastern South Africa</article-title><source>PhytoKeys</source><day>12</day><month>3</month><year>2020</year><volume>142</volume><fpage>1</fpage><lpage>88</lpage><pub-id pub-id-type="doi">10.3897/phytokeys.142.48365</pub-id></mixed-citation></tp:treatment-meta><tp:nomenclature><label><sup><abbrev xmlns:xlink="http://www.w3.org/1999/xlink" xlink:title="reaches northeast of range" id="ABBRID0ESUAK" xlink:type="simple">NE</abbrev></sup></label><tp:taxon-name><object-id xmlns:xlink="http://www.w3.org/1999/xlink" content-type="arpha" xlink:type="simple">9595D73F-F049-56A9-911D-5606D3CFAA7C</object-id>
            <tp:taxon-name-part taxon-name-part-type="genus" reg="Aloe">Aloe</tp:taxon-name-part>
            <tp:taxon-name-part taxon-name-part-type="species" reg="dominella">dominella</tp:taxon-name-part>
          </tp:taxon-name><tp:taxon-authority>Reynolds</tp:taxon-authority></tp:nomenclature><tp:treatment-sec sec-type="description" id="SECID0EDVAK"><title>Description.</title><p>Grass aloe, 0.3–0.4 m high. <bold><italic>Stem</italic></bold> up to 0.15 m, branched, suckering to form clumps, erect, with persistent dried leaves. <bold><italic>Leaves</italic></bold> rosulate, stiffly erect, dull green, upper surface without spots, lower surface with numerous small white spots near base, narrowly linear-lanceolate, attenuate, 7–35 cm long, 0.2–1.0 cm wide, widening to ± 25 mm at sheathing base; margin very narrow, white, cartilaginous, with firm white teeth, 0.5–1.0 mm long, 2–5 mm apart; exudate clear. <bold><italic>Inflorescence</italic></bold> 0.25–0.40 m high, erect, simple. <bold><italic>Raceme</italic></bold> capitate, ± 4 cm long, ± 8 cm wide, rather dense. <bold><italic>Floral bracts</italic></bold> up to 15 mm long, 3–4 mm wide. <bold><italic>Pedicels</italic></bold> 13–20 mm long. <bold><italic>Flowers</italic></bold>: <italic>perianth</italic> lemon-yellow, 13–18 mm long, 4–5 mm across ovary, widening slightly towards mouth, cylindrical-trigonous, slightly clavate; outer segments free to base; <italic>stamens</italic> exserted 3–4 mm; <italic>style</italic> exserted to 7 mm.</p></tp:treatment-sec><tp:treatment-sec sec-type="Flowering time" id="SECID0EEWAK"><title>Flowering time.</title><p>June–October.</p></tp:treatment-sec><tp:treatment-sec sec-type="habitat" id="SECID0EJWAK"><title>Habitat.</title><p>Wedged between rocks in short grassland, often on steep, dry, rocky slopes.</p></tp:treatment-sec><tp:treatment-sec sec-type="description" id="SECID0EOWAK"><title>Diagnostic characters.</title><p><italic><tp:taxon-name><tp:taxon-name-part taxon-name-part-type="genus" reg="Aloe">Aloe</tp:taxon-name-part> <tp:taxon-name-part taxon-name-part-type="species" reg="dominella">dominella</tp:taxon-name-part></tp:taxon-name></italic> can be distinguished from other grass aloes in KwaZulu-Natal with unkeeled leaves that are usually narrower than 3.5 cm and that lack a bulb-like underground swelling (<italic><tp:taxon-name><tp:taxon-name-part taxon-name-part-type="genus" reg="Aloe">Aloe</tp:taxon-name-part> <tp:taxon-name-part taxon-name-part-type="species" reg="linearifolia">linearifolia</tp:taxon-name-part></tp:taxon-name></italic>, <italic><tp:taxon-name><tp:taxon-name-part taxon-name-part-type="genus" reg="Aloe">Aloe</tp:taxon-name-part> <tp:taxon-name-part taxon-name-part-type="species" reg="micracantha">micracantha</tp:taxon-name-part></tp:taxon-name></italic>, <italic><tp:taxon-name><tp:taxon-name-part taxon-name-part-type="genus" reg="Aloe">Aloe</tp:taxon-name-part> <tp:taxon-name-part taxon-name-part-type="species" reg="minima">minima</tp:taxon-name-part></tp:taxon-name></italic>, <italic><tp:taxon-name><tp:taxon-name-part taxon-name-part-type="genus" reg="Aloe">Aloe</tp:taxon-name-part> <tp:taxon-name-part taxon-name-part-type="species" reg="nicholsii">nicholsii</tp:taxon-name-part></tp:taxon-name></italic>, <italic><tp:taxon-name><tp:taxon-name-part taxon-name-part-type="genus" reg="Aloe">Aloe</tp:taxon-name-part> <tp:taxon-name-part taxon-name-part-type="species" reg="parviflora">parviflora</tp:taxon-name-part></tp:taxon-name></italic> and <italic><tp:taxon-name><tp:taxon-name-part taxon-name-part-type="genus" reg="Aloe">Aloe</tp:taxon-name-part> <tp:taxon-name-part taxon-name-part-type="species" reg="saundersiae">saundersiae</tp:taxon-name-part></tp:taxon-name></italic>), by the rosulate, very narrow leaves (7–35 × 0.2–1.0 cm) that are stiffly erect in small tufts. The dull green leaves have numerous small white spots near the base on the lower surface. It is also characterised by the unbranched inflorescences (0.25–0.40 m high) with short, yellow flowers (13–18 mm long) that are carried in rather dense capitate racemes. Pedicels are 13–20 mm long. Rosettes are in groups.</p></tp:treatment-sec><tp:treatment-sec sec-type="conservation status" id="SECID0EBZAK"><title>Conservation status.</title><p>Near-threatened. Threats include overgrazing, alien invasives and poor recruitment owing to too frequent fires (<xref ref-type="bibr" rid="B37">Raimondo et al. 2009</xref>).</p></tp:treatment-sec><tp:treatment-sec sec-type="distribution" id="SECID0ELZAK"><title>Distribution.</title><p>Confined to the central highlands of KwaZulu-Natal in South Africa, from Estcourt to Vryheid; just entering southern Eswatini (Fig. <xref ref-type="fig" rid="F13">13</xref>).</p><fig id="F13" position="float" orientation="portrait"><object-id xmlns:xlink="http://www.w3.org/1999/xlink" content-type="doi" xlink:type="simple">10.3897/phytokeys.142.48365.figure13</object-id><object-id xmlns:xlink="http://www.w3.org/1999/xlink" content-type="arpha" xlink:type="simple">15560666-D3D0-5883-A380-9268241CB928</object-id><label>Figure 13.</label><caption><p><italic><tp:taxon-name><tp:taxon-name-part taxon-name-part-type="genus" reg="Aloe">Aloe</tp:taxon-name-part> <tp:taxon-name-part taxon-name-part-type="species" reg="dominella">dominella</tp:taxon-name-part></tp:taxon-name></italic>. Photo: SANBI, PRE Slide Collection.</p></caption><graphic xmlns:xlink="http://www.w3.org/1999/xlink" xlink:href="phytokeys-142-001-g013.jpg" position="float" orientation="portrait" xlink:type="simple" id="oo_388239.jpg"><uri content-type="original_file" xlink:type="simple">https://binary.pensoft.net/fig/388239</uri></graphic></fig></tp:treatment-sec><ref-list><ref id="B37"><mixed-citation xmlns:xlink="http://www.w3.org/1999/xlink" xlink:type="simple"><person-group><name name-style="western"><surname>Raimondo</surname><given-names>D</given-names></name><name name-style="western"><surname>Von Staden</surname><given-names>L</given-names></name><name name-style="western"><surname>Foden</surname><given-names>W</given-names></name><name name-style="western"><surname>Victor</surname><given-names>JE</given-names></name><name name-style="western"><surname>Helme</surname><given-names>NA</given-names></name><name name-style="western"><surname>Turner</surname><given-names>RC</given-names></name><name name-style="western"><surname>Kamundi</surname><given-names>DA</given-names></name><name name-style="western"><surname>Manyama</surname><given-names>PA</given-names></name></person-group> (<year>2009</year>) Red List of South African Plants. Strelitzia 25. South African National Biodiversity Institute, Pretoria.</mixed-citation></ref></ref-list></tp:taxon-treatment>
