# Supplementary material for: A synoptic review of the aloes (Asphodelaceae, Alooideae) of KwaZulu-Natal, an ecologically diverse province in eastern South Africa
Source: PhytoKeys. 2020 Mar 12;142:1–88. doi: 10.3897/phytokeys.142.48365 (PMC7082394; doi:10.3897/phytokeys.142.48365)
Supplement: XML Treatment for Aloe ecklonis [file phytokeys.142.48365-treatment13.xml]

<!DOCTYPE tp:taxon-treatment
  PUBLIC "-//TaxonX//DTD Taxonomic Treatment Publishing DTD v0 20100105//EN" "tax-treatment-NSO.dtd">
<tp:taxon-treatment xmlns:tp="http://www.plazi.org/taxpub"><tp:treatment-meta><kwd-group><label>Taxon classification</label><kwd><named-content xmlns:xlink="http://www.w3.org/1999/xlink" content-type="kingdom">Plantae</named-content></kwd><kwd><named-content xmlns:xlink="http://www.w3.org/1999/xlink" content-type="order">Asparagales</named-content></kwd><kwd><named-content xmlns:xlink="http://www.w3.org/1999/xlink" content-type="family">Asphodelaceae</named-content></kwd></kwd-group><mixed-citation publication-type="journal"><person-group><name><surname>Klopper</surname><given-names>Ronell R.</given-names></name><name><surname>Crouch</surname><given-names>Neil R.</given-names></name><name><surname>Smith</surname><given-names>Gideon F.</given-names></name><name><surname>van Wyk</surname><given-names>Abraham E.</given-names></name></person-group><article-title>A synoptic review of the aloes (<tp:taxon-name><tp:taxon-name-part taxon-name-part-type="family">Asphodelaceae</tp:taxon-name-part></tp:taxon-name>, <tp:taxon-name><tp:taxon-name-part taxon-name-part-type="subfamily">Alooideae</tp:taxon-name-part></tp:taxon-name>) of KwaZulu-Natal, an ecologically diverse province in eastern South Africa</article-title><source>PhytoKeys</source><day>12</day><month>3</month><year>2020</year><volume>142</volume><fpage>1</fpage><lpage>88</lpage><pub-id pub-id-type="doi">10.3897/phytokeys.142.48365</pub-id></mixed-citation></tp:treatment-meta><tp:nomenclature><tp:taxon-name><object-id xmlns:xlink="http://www.w3.org/1999/xlink" content-type="arpha" xlink:type="simple">19D6FE5C-B2D4-5B6B-85D1-BEFF3AA46846</object-id>
            <tp:taxon-name-part taxon-name-part-type="genus" reg="Aloe">Aloe</tp:taxon-name-part>
            <tp:taxon-name-part taxon-name-part-type="species" reg="ecklonis">ecklonis</tp:taxon-name-part>
          </tp:taxon-name><tp:taxon-authority>Salm-Dyck</tp:taxon-authority></tp:nomenclature><tp:treatment-sec sec-type="Common names" id="SECID0EQ2AK"><title>Common names.</title><p>Ecklon’s aloe (English); ecklonse-aalwyn, vlei-aalwyn (Afrikaans); isipukutwane, isiphuthumane (Zulu).</p></tp:treatment-sec><tp:treatment-sec sec-type="description" id="SECID0EV2AK"><title>Description.</title><p>Grass aloe. Acaulescent plants or <bold><italic>stem</italic></bold> very short; rosettes solitary or in small groups. <bold><italic>Leaves</italic></bold> rosulate, deciduous, erectly spreading, dull green, without spots, sometimes with few small, white spots near base on lower surface, lanceolate-attenuate, 30–40 cm long, 3–10 cm wide at base; margin with firm, white, deltoid teeth, 1–3 mm long, 3–5 mm apart; exudate clear. <bold><italic>Inflorescences</italic></bold> 0.38–0.50 m high, erect, simple. <bold><italic>Raceme</italic></bold> broadly capitate, somewhat corymbose, ± 5 cm long, dense. <bold><italic>Floral bracts</italic></bold> 10–15 mm long, 3–9 mm wide. <bold><italic>Pedicels</italic></bold> 30–40 mm long. <bold><italic>Flowers</italic></bold>: <italic>perianth</italic> yellow to red, usually salmon pink, 20–24(–40) mm long, ± 7 mm across ovary, markedly swollen in middle, narrowing towards slightly upturned mouth, basally stipitate and narrowing into pedicel, cylindrical trigonous; outer segments free almost to base; <italic>stamens</italic> exserted to 3 mm; <italic>style</italic> exserted to 5 mm.</p></tp:treatment-sec><tp:treatment-sec sec-type="Flowering time" id="SECID0EW3AK"><title>Flowering time.</title><p>November–February.</p></tp:treatment-sec><tp:treatment-sec sec-type="habitat" id="SECID0E23AK"><title>Habitat.</title><p>Usually on heavy clay soils which pack hard on drying. Flat to undulating grassland, rarely on rocky slopes.</p></tp:treatment-sec><tp:treatment-sec sec-type="description" id="SECID0EA4AK"><title>Diagnostic characters.</title><p><italic><tp:taxon-name><tp:taxon-name-part taxon-name-part-type="genus" reg="Aloe">Aloe</tp:taxon-name-part> <tp:taxon-name-part taxon-name-part-type="species" reg="ecklonis">ecklonis</tp:taxon-name-part></tp:taxon-name></italic> can be distinguished from other grass aloes in KwaZulu-Natal with unkeeled leaves that are wider than 3.5 cm (<italic><tp:taxon-name><tp:taxon-name-part taxon-name-part-type="genus" reg="Aloe">Aloe</tp:taxon-name-part> <tp:taxon-name-part taxon-name-part-type="species" reg="boylei">boylei</tp:taxon-name-part></tp:taxon-name></italic>, <italic><tp:taxon-name><tp:taxon-name-part taxon-name-part-type="genus" reg="Aloe">Aloe</tp:taxon-name-part> <tp:taxon-name-part taxon-name-part-type="species" reg="hlangapies">hlangapies</tp:taxon-name-part></tp:taxon-name></italic>, <italic><tp:taxon-name><tp:taxon-name-part taxon-name-part-type="genus" reg="Aloe">Aloe</tp:taxon-name-part> <tp:taxon-name-part taxon-name-part-type="species" reg="kraussii">kraussii</tp:taxon-name-part></tp:taxon-name></italic> and <italic><tp:taxon-name><tp:taxon-name-part taxon-name-part-type="genus" reg="Aloe">Aloe</tp:taxon-name-part> <tp:taxon-name-part taxon-name-part-type="species" reg="neilcrouchii">neilcrouchii</tp:taxon-name-part></tp:taxon-name></italic>), by the large rosettes of erectly spreading, rosulate leaves (30–40 × 3–10 cm), that sometimes have a few small, white spots near the base on the lower surface. It is further characterised by the unbranched inflorescences (0.38–0.50 m high) that have dense, broadly capitate, somewhat corymbose racemes (± 5 cm long) with short [20–24(–40) mm long], yellow to red or usually salmon-pink flowers that are markedly swollen in the middle.</p></tp:treatment-sec><tp:treatment-sec sec-type="conservation status" id="SECID0E45AK"><title>Conservation status.</title><p>Least Concern (<xref ref-type="bibr" rid="B37">Raimondo et al. 2009</xref>).</p></tp:treatment-sec><tp:treatment-sec sec-type="distribution" id="SECID0EH6AK"><title>Distribution.</title><p>This species is the most widely distributed grass aloe in southern Africa, occurring along the Great Escarpment in the Eastern Cape, KwaZulu-Natal, eastern Free State, Gauteng and Mpumalanga, South Africa, as well as in Lesotho and western Eswatini (Fig. <xref ref-type="fig" rid="F14">14</xref>).</p></tp:treatment-sec><tp:treatment-sec sec-type="notes" id="SECID0ER6AK"><title>Note.</title><p><italic><tp:taxon-name><tp:taxon-name-part taxon-name-part-type="genus" reg="Aloe">Aloe</tp:taxon-name-part> <tp:taxon-name-part taxon-name-part-type="species" reg="ecklonis">ecklonis</tp:taxon-name-part></tp:taxon-name></italic> is highly variable across its range.</p><fig id="F14" position="float" orientation="portrait"><object-id xmlns:xlink="http://www.w3.org/1999/xlink" content-type="doi" xlink:type="simple">10.3897/phytokeys.142.48365.figure14</object-id><object-id xmlns:xlink="http://www.w3.org/1999/xlink" content-type="arpha" xlink:type="simple">B27F7692-E24A-5C88-8428-EEAA58659F4F</object-id><label>Figure 14.</label><caption><p><italic><tp:taxon-name><tp:taxon-name-part taxon-name-part-type="genus" reg="Aloe">Aloe</tp:taxon-name-part> <tp:taxon-name-part taxon-name-part-type="species" reg="ecklonis">ecklonis</tp:taxon-name-part></tp:taxon-name></italic>. Photo: R.R. Klopper.</p></caption><graphic xmlns:xlink="http://www.w3.org/1999/xlink" xlink:href="phytokeys-142-001-g014.jpg" position="float" orientation="portrait" xlink:type="simple" id="oo_388240.jpg"><uri content-type="original_file" xlink:type="simple">https://binary.pensoft.net/fig/388240</uri></graphic></fig></tp:treatment-sec><ref-list><ref id="B37"><mixed-citation xmlns:xlink="http://www.w3.org/1999/xlink" xlink:type="simple"><person-group><name name-style="western"><surname>Raimondo</surname><given-names>D</given-names></name><name name-style="western"><surname>Von Staden</surname><given-names>L</given-names></name><name name-style="western"><surname>Foden</surname><given-names>W</given-names></name><name name-style="western"><surname>Victor</surname><given-names>JE</given-names></name><name name-style="western"><surname>Helme</surname><given-names>NA</given-names></name><name name-style="western"><surname>Turner</surname><given-names>RC</given-names></name><name name-style="western"><surname>Kamundi</surname><given-names>DA</given-names></name><name name-style="western"><surname>Manyama</surname><given-names>PA</given-names></name></person-group> (<year>2009</year>) Red List of South African Plants. Strelitzia 25. South African National Biodiversity Institute, Pretoria.</mixed-citation></ref></ref-list></tp:taxon-treatment>
