# Supplementary material for: A synoptic review of the aloes (Asphodelaceae, Alooideae) of KwaZulu-Natal, an ecologically diverse province in eastern South Africa
Source: PhytoKeys. 2020 Mar 12;142:1–88. doi: 10.3897/phytokeys.142.48365 (PMC7082394; doi:10.3897/phytokeys.142.48365)
Supplement: XML Treatment for Aloe gerstneri [file phytokeys.142.48365-treatment14.xml]

<!DOCTYPE tp:taxon-treatment
  PUBLIC "-//TaxonX//DTD Taxonomic Treatment Publishing DTD v0 20100105//EN" "tax-treatment-NSO.dtd">
<tp:taxon-treatment xmlns:tp="http://www.plazi.org/taxpub"><tp:treatment-meta><kwd-group><label>Taxon classification</label><kwd><named-content xmlns:xlink="http://www.w3.org/1999/xlink" content-type="kingdom">Plantae</named-content></kwd><kwd><named-content xmlns:xlink="http://www.w3.org/1999/xlink" content-type="order">Asparagales</named-content></kwd><kwd><named-content xmlns:xlink="http://www.w3.org/1999/xlink" content-type="family">Asphodelaceae</named-content></kwd></kwd-group><mixed-citation publication-type="journal"><person-group><name><surname>Klopper</surname><given-names>Ronell R.</given-names></name><name><surname>Crouch</surname><given-names>Neil R.</given-names></name><name><surname>Smith</surname><given-names>Gideon F.</given-names></name><name><surname>van Wyk</surname><given-names>Abraham E.</given-names></name></person-group><article-title>A synoptic review of the aloes (<tp:taxon-name><tp:taxon-name-part taxon-name-part-type="family">Asphodelaceae</tp:taxon-name-part></tp:taxon-name>, <tp:taxon-name><tp:taxon-name-part taxon-name-part-type="subfamily">Alooideae</tp:taxon-name-part></tp:taxon-name>) of KwaZulu-Natal, an ecologically diverse province in eastern South Africa</article-title><source>PhytoKeys</source><day>12</day><month>3</month><year>2020</year><volume>142</volume><fpage>1</fpage><lpage>88</lpage><pub-id pub-id-type="doi">10.3897/phytokeys.142.48365</pub-id></mixed-citation></tp:treatment-meta><tp:nomenclature><label><sup>E</sup></label><tp:taxon-name><object-id xmlns:xlink="http://www.w3.org/1999/xlink" content-type="arpha" xlink:type="simple">FD6FD78B-0EE9-5E4D-9839-EE89FA3AC92C</object-id>
            <tp:taxon-name-part taxon-name-part-type="genus" reg="Aloe">Aloe</tp:taxon-name-part>
            <tp:taxon-name-part taxon-name-part-type="species" reg="gerstneri">gerstneri</tp:taxon-name-part>
          </tp:taxon-name><tp:taxon-authority>Reynolds</tp:taxon-authority></tp:nomenclature><tp:treatment-sec sec-type="Common names" id="SECID0EBCBK"><title>Common names.</title><p>Gerstner’s aloe (English); bergaalwyn (Afrikaans); isihlabane (Zulu).</p></tp:treatment-sec><tp:treatment-sec sec-type="description" id="SECID0EGCBK"><title>Description.</title><p>Acaulescent plants or <bold><italic>stem</italic></bold> short; rosettes solitary, erect, 0.4–0.7 m high. <bold><italic>Leaves</italic></bold> densely rosulate, arcuate-erect, dull grey-green, without spots, texture smooth, lanceolate-ensiform, 40–60 cm long, 6–12 cm wide at base, lower surface sometimes with few spines in median line near apex (can be copiously spiny on both surfaces in young plants); margin not distinctly coloured, with isolated, pungent, deltoid, pale brown teeth from white sub-tuberculate base, 4 mm long, 10–15 mm apart; exudate honey-coloured. <bold><italic>Inflorescence</italic></bold> 1.0–1.3 m high, erect, simple in young plants, 1- to 3-branched from below middle in mature plants. <bold><italic>Racemes</italic></bold> cylindrical, slightly acuminate, up to 36 cm long, 6–7 cm wide, very dense; buds and flowers pendent. <bold><italic>Floral bracts</italic></bold> 18 mm long, 5 mm wide. <bold><italic>Pedicels</italic></bold> 5 mm long. <bold><italic>Flowers</italic></bold>: <italic>perianth</italic> reddish-orange in bud, flowers yellowish-orange, 24–30 mm long, ± 7 mm across ovary, narrowing slightly towards mouth, cylindrical-ventricose, slightly clavate, mouth slightly upturned; outer segments free for 15–17 mm; <italic>stamens</italic> exserted to 13 mm; <italic>style</italic> exserted to 14 mm.</p></tp:treatment-sec><tp:treatment-sec sec-type="Flowering time" id="SECID0EHDBK"><title>Flowering time.</title><p>February–March.</p></tp:treatment-sec><tp:treatment-sec sec-type="habitat" id="SECID0EMDBK"><title>Habitat.</title><p>Rocky slopes in grassland in areas with cold winters and reasonably high rainfall, on granite or quartzite formations.</p></tp:treatment-sec><tp:treatment-sec sec-type="description" id="SECID0ERDBK"><title>Diagnostic characters.</title><p><italic><tp:taxon-name><tp:taxon-name-part taxon-name-part-type="genus" reg="Aloe">Aloe</tp:taxon-name-part> <tp:taxon-name-part taxon-name-part-type="species" reg="gerstneri">gerstneri</tp:taxon-name-part></tp:taxon-name></italic> can be distinguished from other virtually acaulescent, non-maculate aloes in KwaZulu-Natal (<italic><tp:taxon-name><tp:taxon-name-part taxon-name-part-type="genus" reg="Aristaloe">Aristaloe</tp:taxon-name-part> <tp:taxon-name-part taxon-name-part-type="species" reg="aristata">aristata</tp:taxon-name-part></tp:taxon-name></italic>, <tp:taxon-name><tp:taxon-name-part taxon-name-part-type="genus" reg="Aloe">Aloe</tp:taxon-name-part> <tp:taxon-name-part taxon-name-part-type="species" reg="chabaudii">chabaudii</tp:taxon-name-part> <tp:taxon-name-part taxon-name-part-type="infraspecific-rank">var.</tp:taxon-name-part> <tp:taxon-name-part taxon-name-part-type="variety" reg="chabaudii">chabaudii</tp:taxon-name-part></tp:taxon-name>, <italic><tp:taxon-name><tp:taxon-name-part taxon-name-part-type="genus" reg="Aloe">Aloe</tp:taxon-name-part> <tp:taxon-name-part taxon-name-part-type="species" reg="pratensis">pratensis</tp:taxon-name-part></tp:taxon-name></italic>, <tp:taxon-name><tp:taxon-name-part taxon-name-part-type="genus" reg="Aloe">Aloe</tp:taxon-name-part> <tp:taxon-name-part taxon-name-part-type="species" reg="reitzii">reitzii</tp:taxon-name-part> <tp:taxon-name-part taxon-name-part-type="infraspecific-rank">var.</tp:taxon-name-part> <tp:taxon-name-part taxon-name-part-type="variety" reg="vernalis">vernalis</tp:taxon-name-part></tp:taxon-name>, <italic><tp:taxon-name><tp:taxon-name-part taxon-name-part-type="genus" reg="Aloe">Aloe</tp:taxon-name-part> <tp:taxon-name-part taxon-name-part-type="species" reg="suprafoliata">suprafoliata</tp:taxon-name-part></tp:taxon-name></italic> and <italic><tp:taxon-name><tp:taxon-name-part taxon-name-part-type="genus" reg="Aloe">Aloe</tp:taxon-name-part> <tp:taxon-name-part taxon-name-part-type="species" reg="vanbalenii">vanbalenii</tp:taxon-name-part></tp:taxon-name></italic>) by the very dense racemes (up to 36 × 6–7 cm) with short erect pedicels (5 mm). Flowers are yellowish-orange, 24–30 mm long, tubular and straight, pointing downwards and almost pressed against the stalk, with conspicuously exserted stamens and style. Leaves can be copiously spiny on both surfaces in young plants, but mature leaves (40–60 × 6–12 cm) are without surface prickles (sometimes with spines on median line of lower surface), arcuate erect, dull grey-green and with pungent marginal teeth on a distinctive white base.</p></tp:treatment-sec><tp:treatment-sec sec-type="conservation status" id="SECID0EQGBK"><title>Conservation status.</title><p>Endangered. Threats include habitat degradation owing to erosion caused by overgrazing and subsistence farming (<xref ref-type="bibr" rid="B37">Raimondo et al. 2009</xref>, L. von Staden pers. comm.).</p></tp:treatment-sec><tp:treatment-sec sec-type="distribution" id="SECID0E1GBK"><title>Distribution.</title><p>Restricted to a small area in northern KwaZulu-Natal, South Africa (Fig. <xref ref-type="fig" rid="F15">15</xref>).</p><fig id="F15" position="float" orientation="portrait"><object-id xmlns:xlink="http://www.w3.org/1999/xlink" content-type="doi" xlink:type="simple">10.3897/phytokeys.142.48365.figure15</object-id><object-id xmlns:xlink="http://www.w3.org/1999/xlink" content-type="arpha" xlink:type="simple">2A439733-1B71-529D-B413-A8ECF06B5026</object-id><label>Figure 15.</label><caption><p><italic><tp:taxon-name><tp:taxon-name-part taxon-name-part-type="genus" reg="Aloe">Aloe</tp:taxon-name-part> <tp:taxon-name-part taxon-name-part-type="species" reg="gerstneri">gerstneri</tp:taxon-name-part></tp:taxon-name></italic>. Photo: E. van Wyk.</p></caption><graphic xmlns:xlink="http://www.w3.org/1999/xlink" xlink:href="phytokeys-142-001-g015.jpg" position="float" orientation="portrait" xlink:type="simple" id="oo_388241.jpg"><uri content-type="original_file" xlink:type="simple">https://binary.pensoft.net/fig/388241</uri></graphic></fig></tp:treatment-sec><ref-list><ref id="B37"><mixed-citation xmlns:xlink="http://www.w3.org/1999/xlink" xlink:type="simple"><person-group><name name-style="western"><surname>Raimondo</surname><given-names>D</given-names></name><name name-style="western"><surname>Von Staden</surname><given-names>L</given-names></name><name name-style="western"><surname>Foden</surname><given-names>W</given-names></name><name name-style="western"><surname>Victor</surname><given-names>JE</given-names></name><name name-style="western"><surname>Helme</surname><given-names>NA</given-names></name><name name-style="western"><surname>Turner</surname><given-names>RC</given-names></name><name name-style="western"><surname>Kamundi</surname><given-names>DA</given-names></name><name name-style="western"><surname>Manyama</surname><given-names>PA</given-names></name></person-group> (<year>2009</year>) Red List of South African Plants. Strelitzia 25. South African National Biodiversity Institute, Pretoria.</mixed-citation></ref></ref-list></tp:taxon-treatment>
