# Supplementary material for: A synoptic review of the aloes (Asphodelaceae, Alooideae) of KwaZulu-Natal, an ecologically diverse province in eastern South Africa
Source: PhytoKeys. 2020 Mar 12;142:1–88. doi: 10.3897/phytokeys.142.48365 (PMC7082394; doi:10.3897/phytokeys.142.48365)
Supplement: XML Treatment for Aloe hlangapies [file phytokeys.142.48365-treatment15.xml]

<!DOCTYPE tp:taxon-treatment
  PUBLIC "-//TaxonX//DTD Taxonomic Treatment Publishing DTD v0 20100105//EN" "tax-treatment-NSO.dtd">
<tp:taxon-treatment xmlns:tp="http://www.plazi.org/taxpub"><tp:treatment-meta><kwd-group><label>Taxon classification</label><kwd><named-content xmlns:xlink="http://www.w3.org/1999/xlink" content-type="kingdom">Plantae</named-content></kwd><kwd><named-content xmlns:xlink="http://www.w3.org/1999/xlink" content-type="order">Asparagales</named-content></kwd><kwd><named-content xmlns:xlink="http://www.w3.org/1999/xlink" content-type="family">Asphodelaceae</named-content></kwd></kwd-group><mixed-citation publication-type="journal"><person-group><name><surname>Klopper</surname><given-names>Ronell R.</given-names></name><name><surname>Crouch</surname><given-names>Neil R.</given-names></name><name><surname>Smith</surname><given-names>Gideon F.</given-names></name><name><surname>van Wyk</surname><given-names>Abraham E.</given-names></name></person-group><article-title>A synoptic review of the aloes (<tp:taxon-name><tp:taxon-name-part taxon-name-part-type="family">Asphodelaceae</tp:taxon-name-part></tp:taxon-name>, <tp:taxon-name><tp:taxon-name-part taxon-name-part-type="subfamily">Alooideae</tp:taxon-name-part></tp:taxon-name>) of KwaZulu-Natal, an ecologically diverse province in eastern South Africa</article-title><source>PhytoKeys</source><day>12</day><month>3</month><year>2020</year><volume>142</volume><fpage>1</fpage><lpage>88</lpage><pub-id pub-id-type="doi">10.3897/phytokeys.142.48365</pub-id></mixed-citation></tp:treatment-meta><tp:nomenclature><label><sup><abbrev xmlns:xlink="http://www.w3.org/1999/xlink" xlink:title="reaches northeast of range" id="ABBRID0EXIBK" xlink:type="simple">NE</abbrev></sup></label><tp:taxon-name><object-id xmlns:xlink="http://www.w3.org/1999/xlink" content-type="arpha" xlink:type="simple">CF1CCA0B-1EE3-520E-972F-0D0AD1B137C5</object-id>
            <tp:taxon-name-part taxon-name-part-type="genus" reg="Aloe">Aloe</tp:taxon-name-part>
            <tp:taxon-name-part taxon-name-part-type="species" reg="hlangapies">hlangapies</tp:taxon-name-part>
          </tp:taxon-name><tp:taxon-authority>Groenew.</tp:taxon-authority></tp:nomenclature><tp:treatment-sec sec-type="description" id="SECID0EIJBK"><title>Description.</title><p>Grass aloe. Acaulescent plants or <bold><italic>stem</italic></bold> short, up to 0.15 m; rosettes usually solitary or suckering to form small groups; with persistent dried leaves. <bold><italic>Leaves</italic></bold> distichous, deciduous, erect to spreading, dull green, upper surface usually without spots, sometimes sparingly spotted, lower surface usually copiously white-spotted near base, lorate-acuminate, 35–50 cm long, 5–6 cm wide; margin with soft, white teeth, ± 0.5 mm long, 5–15 mm apart; exudate clear. <bold><italic>Inflorescence</italic></bold> ± 0.5 m high, erect, simple. <bold><italic>Raceme</italic></bold> capitate, up to 7 cm long, 9–10 cm wide, dense. <bold><italic>Floral bracts</italic></bold> 15 mm long, 7 mm wide. <bold><italic>Pedicels</italic></bold> ± 25 mm long. <bold><italic>Flowers</italic></bold>: <italic>perianth</italic> apricot-yellow, only rarely red or yellow, greenish tipped, 28–30 mm long, 8–10 mm across ovary, slightly widening towards middle, narrowing towards mouth, base tapering into pedicel, straight, cylindrical; outer segments free for 23–25 mm; <italic>stamens</italic> and <italic>style</italic> exserted to 1 mm.</p></tp:treatment-sec><tp:treatment-sec sec-type="Flowering time" id="SECID0EJKBK"><title>Flowering time.</title><p>October–November.</p></tp:treatment-sec><tp:treatment-sec sec-type="habitat" id="SECID0EOKBK"><title>Habitat.</title><p>Damp, low-lying grassland and on grassy slopes.</p></tp:treatment-sec><tp:treatment-sec sec-type="description" id="SECID0ETKBK"><title>Diagnostic characters.</title><p><italic><tp:taxon-name><tp:taxon-name-part taxon-name-part-type="genus" reg="Aloe">Aloe</tp:taxon-name-part> <tp:taxon-name-part taxon-name-part-type="species" reg="hlangapies">hlangapies</tp:taxon-name-part></tp:taxon-name></italic> can be distinguished from other grass aloes in KwaZulu-Natal with unkeeled leaves that are wider than 3.5 cm (<italic><tp:taxon-name><tp:taxon-name-part taxon-name-part-type="genus" reg="Aloe">Aloe</tp:taxon-name-part> <tp:taxon-name-part taxon-name-part-type="species" reg="boylei">boylei</tp:taxon-name-part></tp:taxon-name></italic>, <italic><tp:taxon-name><tp:taxon-name-part taxon-name-part-type="genus" reg="Aloe">Aloe</tp:taxon-name-part> <tp:taxon-name-part taxon-name-part-type="species" reg="ecklonis">ecklonis</tp:taxon-name-part></tp:taxon-name></italic>, <italic><tp:taxon-name><tp:taxon-name-part taxon-name-part-type="genus" reg="Aloe">Aloe</tp:taxon-name-part> <tp:taxon-name-part taxon-name-part-type="species" reg="kraussii">kraussii</tp:taxon-name-part></tp:taxon-name></italic> and <italic><tp:taxon-name><tp:taxon-name-part taxon-name-part-type="genus" reg="Aloe">Aloe</tp:taxon-name-part> <tp:taxon-name-part taxon-name-part-type="species" reg="neilcrouchii">neilcrouchii</tp:taxon-name-part></tp:taxon-name></italic>), by the rosette of erect to spreading, distichous leaves (35–50 × 5–6 cm), with the upper surface usually without spots and the lower surface usually copiously white-spotted near the base. It is further characterised by the unbranched inflorescences (± 0.5 m high) that have dense, capitate racemes (up to 7 cm long) with relatively long (28–30 mm long), usually apricot-yellow and greenish tipped, tubular flowers.</p></tp:treatment-sec><tp:treatment-sec sec-type="conservation status" id="SECID0EQMBK"><title>Conservation status.</title><p>Vulnerable. Threats include habitat loss owing to silviculture, agriculture and urban expansion, as well as overgrazing and alien invasives. There is also a potential threat from coal mining (L. von Staden pers. comm.).</p></tp:treatment-sec><tp:treatment-sec sec-type="distribution" id="SECID0EVMBK"><title>Distribution.</title><p>Only known from the area on the border between KwaZulu-Natal and Mpumalanga in South Africa and just entering south-western Eswatini (Fig. <xref ref-type="fig" rid="F16">16</xref>).</p></tp:treatment-sec><tp:treatment-sec sec-type="notes" id="SECID0E6MBK"><title>Notes.</title><p>Near Wakkerstroom and Volksrust in KwaZulu-Natal, <italic><tp:taxon-name><tp:taxon-name-part taxon-name-part-type="genus" reg="Aloe">Aloe</tp:taxon-name-part> <tp:taxon-name-part taxon-name-part-type="species" reg="hlangapies">hlangapies</tp:taxon-name-part></tp:taxon-name></italic> merges into intermediates with <italic><tp:taxon-name><tp:taxon-name-part taxon-name-part-type="genus" reg="Aloe">Aloe</tp:taxon-name-part> <tp:taxon-name-part taxon-name-part-type="species" reg="ecklonis">ecklonis</tp:taxon-name-part></tp:taxon-name></italic> Salm-Dyck (<xref ref-type="bibr" rid="B38">Reynolds 1950</xref>).</p><fig id="F16" position="float" orientation="portrait"><object-id xmlns:xlink="http://www.w3.org/1999/xlink" content-type="doi" xlink:type="simple">10.3897/phytokeys.142.48365.figure16</object-id><object-id xmlns:xlink="http://www.w3.org/1999/xlink" content-type="arpha" xlink:type="simple">BC997B1E-A207-585F-8029-0A4B896497E1</object-id><label>Figure 16.</label><caption><p><italic><tp:taxon-name><tp:taxon-name-part taxon-name-part-type="genus" reg="Aloe">Aloe</tp:taxon-name-part> <tp:taxon-name-part taxon-name-part-type="species" reg="hlangapies">hlangapies</tp:taxon-name-part></tp:taxon-name></italic>. Photo: J.E. Burrows.</p></caption><graphic xmlns:xlink="http://www.w3.org/1999/xlink" xlink:href="phytokeys-142-001-g016.jpg" position="float" orientation="portrait" xlink:type="simple" id="oo_388242.jpg"><uri content-type="original_file" xlink:type="simple">https://binary.pensoft.net/fig/388242</uri></graphic></fig></tp:treatment-sec><ref-list><ref id="B38"><mixed-citation xmlns:xlink="http://www.w3.org/1999/xlink" xlink:type="simple"><person-group><name name-style="western"><surname>Reynolds</surname><given-names>GW</given-names></name></person-group> (<year>1950</year>) The Aloes of South Africa. Aloes of South Africa Book Fund, Johannesburg.</mixed-citation></ref></ref-list></tp:taxon-treatment>
