# Supplementary material for: A synoptic review of the aloes (Asphodelaceae, Alooideae) of KwaZulu-Natal, an ecologically diverse province in eastern South Africa
Source: PhytoKeys. 2020 Mar 12;142:1–88. doi: 10.3897/phytokeys.142.48365 (PMC7082394; doi:10.3897/phytokeys.142.48365)
Supplement: XML Treatment for Aloe inconspicua [file phytokeys.142.48365-treatment16.xml]

<!DOCTYPE tp:taxon-treatment
  PUBLIC "-//TaxonX//DTD Taxonomic Treatment Publishing DTD v0 20100105//EN" "tax-treatment-NSO.dtd">
<tp:taxon-treatment xmlns:tp="http://www.plazi.org/taxpub"><tp:treatment-meta><kwd-group><label>Taxon classification</label><kwd><named-content xmlns:xlink="http://www.w3.org/1999/xlink" content-type="kingdom">Plantae</named-content></kwd><kwd><named-content xmlns:xlink="http://www.w3.org/1999/xlink" content-type="order">Asparagales</named-content></kwd><kwd><named-content xmlns:xlink="http://www.w3.org/1999/xlink" content-type="family">Asphodelaceae</named-content></kwd></kwd-group><mixed-citation publication-type="journal"><person-group><name><surname>Klopper</surname><given-names>Ronell R.</given-names></name><name><surname>Crouch</surname><given-names>Neil R.</given-names></name><name><surname>Smith</surname><given-names>Gideon F.</given-names></name><name><surname>van Wyk</surname><given-names>Abraham E.</given-names></name></person-group><article-title>A synoptic review of the aloes (<tp:taxon-name><tp:taxon-name-part taxon-name-part-type="family">Asphodelaceae</tp:taxon-name-part></tp:taxon-name>, <tp:taxon-name><tp:taxon-name-part taxon-name-part-type="subfamily">Alooideae</tp:taxon-name-part></tp:taxon-name>) of KwaZulu-Natal, an ecologically diverse province in eastern South Africa</article-title><source>PhytoKeys</source><day>12</day><month>3</month><year>2020</year><volume>142</volume><fpage>1</fpage><lpage>88</lpage><pub-id pub-id-type="doi">10.3897/phytokeys.142.48365</pub-id></mixed-citation></tp:treatment-meta><tp:nomenclature><label><sup>E</sup></label><tp:taxon-name><object-id xmlns:xlink="http://www.w3.org/1999/xlink" content-type="arpha" xlink:type="simple">CC83E89A-B49D-5F61-8580-B4AFF1FDE70E</object-id>
            <tp:taxon-name-part taxon-name-part-type="genus" reg="Aloe">Aloe</tp:taxon-name-part>
            <tp:taxon-name-part taxon-name-part-type="species" reg="inconspicua">inconspicua</tp:taxon-name-part>
          </tp:taxon-name><tp:taxon-authority>Plowes</tp:taxon-authority></tp:nomenclature><tp:treatment-sec sec-type="description" id="SECID0E5PBK"><title>Description.</title><p>Grass aloe. Acaulescent plants, rosettes solitary, erect, with old persistent leaf bases forming a subterranean ovoid bulb-like swelling. <bold><italic>Leaves</italic></bold> rosulate, erect, deciduous, dark green, upper surface without spots, lower surface with narrow elongate white spots in basal half, narrowly linear, acuminate, 10–20 cm long, 0.3–0.4 cm wide, dilating below ground to 3 cm; margin narrow, translucent, with soft translucent teeth, 0.5 mm long, 2–4 mm apart. <bold><italic>Inflorescence</italic></bold> ± 0.15 m high, erect, simple. <bold><italic>Raceme</italic></bold> narrowly triangular to cylindrical, ± 7 cm long, 2 cm wide, very dense. <bold><italic>Floral bracts</italic></bold> 13–15 mm long. <bold><italic>Pedicels</italic></bold> absent. <bold><italic>Flowers</italic></bold>: <italic>perianth</italic> green, 15 mm long, narrowing slightly towards slightly bilabiate mouth, cylindrical-trigonous; outer segments free to base; <italic>stamens</italic> exserted to 1 mm; <italic>style</italic> not exserted.</p></tp:treatment-sec><tp:treatment-sec sec-type="Flowering time" id="SECID0E3QBK"><title>Flowering time.</title><p>November.</p></tp:treatment-sec><tp:treatment-sec sec-type="habitat" id="SECID0EBRBK"><title>Habitat.</title><p>In sparse short grass in areas of dry, low-altitude, thorny, open woodland. Grows in the transition zone between open grassland and valley bushveld. Shale and sandstone. Hot summers, but can be very cold in winter.</p></tp:treatment-sec><tp:treatment-sec sec-type="description" id="SECID0EGRBK"><title>Diagnostic characters.</title><p><italic><tp:taxon-name><tp:taxon-name-part taxon-name-part-type="genus" reg="Aloe">Aloe</tp:taxon-name-part> <tp:taxon-name-part taxon-name-part-type="species" reg="inconspicua">inconspicua</tp:taxon-name-part></tp:taxon-name></italic> can be distinguished from other grass aloes in KwaZulu-Natal where the leaf bases form a subterranean bulb-like swelling (<italic><tp:taxon-name><tp:taxon-name-part taxon-name-part-type="genus" reg="Aloe">Aloe</tp:taxon-name-part> <tp:taxon-name-part taxon-name-part-type="species" reg="bergeriana">bergeriana</tp:taxon-name-part></tp:taxon-name></italic>, <italic><tp:taxon-name><tp:taxon-name-part taxon-name-part-type="genus" reg="Aloe">Aloe</tp:taxon-name-part> <tp:taxon-name-part taxon-name-part-type="species" reg="kniphofioides">kniphofioides</tp:taxon-name-part></tp:taxon-name></italic> and <italic><tp:taxon-name><tp:taxon-name-part taxon-name-part-type="genus" reg="Aloe">Aloe</tp:taxon-name-part> <tp:taxon-name-part taxon-name-part-type="species" reg="modesta">modesta</tp:taxon-name-part></tp:taxon-name></italic>), by the very narrow leaves (10–20 × 0.3–0.4 cm) that are heavily spotted on the lower surface and with soft transluscent marginal teeth. It is also characterised by the very dense, unbranched, cylindrical raceme (± 7 cm long) with sessile, suberectly spreading, green, slightly bilabiate, unscented flowers (15 mm long).</p></tp:treatment-sec><tp:treatment-sec sec-type="conservation status" id="SECID0EYSBK"><title>Conservation status.</title><p>Endangered. Threats include habitat degradation owing to overgrazing, subsistence farming and urban expansion (<xref ref-type="bibr" rid="B37">Raimondo et al. 2009</xref>).</p></tp:treatment-sec><tp:treatment-sec sec-type="distribution" id="SECID0ECTBK"><title>Distribution.</title><p>Only known from the Bushmans River catchment between Weenen and Estcourt in KwaZulu-Natal, South Africa (Fig. <xref ref-type="fig" rid="F17">17</xref>).</p><fig id="F17" position="float" orientation="portrait"><object-id xmlns:xlink="http://www.w3.org/1999/xlink" content-type="doi" xlink:type="simple">10.3897/phytokeys.142.48365.figure17</object-id><object-id xmlns:xlink="http://www.w3.org/1999/xlink" content-type="arpha" xlink:type="simple">2980082C-DDF0-5A4F-B20D-929200F9688F</object-id><label>Figure 17.</label><caption><p><italic><tp:taxon-name><tp:taxon-name-part taxon-name-part-type="genus" reg="Aloe">Aloe</tp:taxon-name-part> <tp:taxon-name-part taxon-name-part-type="species" reg="inconspicua">inconspicua</tp:taxon-name-part></tp:taxon-name></italic>. Photos: P. Joffe (flowers), E. van Wyk (plant).</p></caption><graphic xmlns:xlink="http://www.w3.org/1999/xlink" xlink:href="phytokeys-142-001-g017.jpg" position="float" orientation="portrait" xlink:type="simple" id="oo_388243.jpg"><uri content-type="original_file" xlink:type="simple">https://binary.pensoft.net/fig/388243</uri></graphic></fig></tp:treatment-sec><ref-list><ref id="B37"><mixed-citation xmlns:xlink="http://www.w3.org/1999/xlink" xlink:type="simple"><person-group><name name-style="western"><surname>Raimondo</surname><given-names>D</given-names></name><name name-style="western"><surname>Von Staden</surname><given-names>L</given-names></name><name name-style="western"><surname>Foden</surname><given-names>W</given-names></name><name name-style="western"><surname>Victor</surname><given-names>JE</given-names></name><name name-style="western"><surname>Helme</surname><given-names>NA</given-names></name><name name-style="western"><surname>Turner</surname><given-names>RC</given-names></name><name name-style="western"><surname>Kamundi</surname><given-names>DA</given-names></name><name name-style="western"><surname>Manyama</surname><given-names>PA</given-names></name></person-group> (<year>2009</year>) Red List of South African Plants. Strelitzia 25. South African National Biodiversity Institute, Pretoria.</mixed-citation></ref></ref-list></tp:taxon-treatment>
