# Supplementary material for: A synoptic review of the aloes (Asphodelaceae, Alooideae) of KwaZulu-Natal, an ecologically diverse province in eastern South Africa
Source: PhytoKeys. 2020 Mar 12;142:1–88. doi: 10.3897/phytokeys.142.48365 (PMC7082394; doi:10.3897/phytokeys.142.48365)
Supplement: XML Treatment for Aloe kniphofioides [file phytokeys.142.48365-treatment17.xml]

<!DOCTYPE tp:taxon-treatment
  PUBLIC "-//TaxonX//DTD Taxonomic Treatment Publishing DTD v0 20100105//EN" "tax-treatment-NSO.dtd">
<tp:taxon-treatment xmlns:tp="http://www.plazi.org/taxpub"><tp:treatment-meta><kwd-group><label>Taxon classification</label><kwd><named-content xmlns:xlink="http://www.w3.org/1999/xlink" content-type="kingdom">Plantae</named-content></kwd><kwd><named-content xmlns:xlink="http://www.w3.org/1999/xlink" content-type="order">Asparagales</named-content></kwd><kwd><named-content xmlns:xlink="http://www.w3.org/1999/xlink" content-type="family">Asphodelaceae</named-content></kwd></kwd-group><mixed-citation publication-type="journal"><person-group><name><surname>Klopper</surname><given-names>Ronell R.</given-names></name><name><surname>Crouch</surname><given-names>Neil R.</given-names></name><name><surname>Smith</surname><given-names>Gideon F.</given-names></name><name><surname>van Wyk</surname><given-names>Abraham E.</given-names></name></person-group><article-title>A synoptic review of the aloes (<tp:taxon-name><tp:taxon-name-part taxon-name-part-type="family">Asphodelaceae</tp:taxon-name-part></tp:taxon-name>, <tp:taxon-name><tp:taxon-name-part taxon-name-part-type="subfamily">Alooideae</tp:taxon-name-part></tp:taxon-name>) of KwaZulu-Natal, an ecologically diverse province in eastern South Africa</article-title><source>PhytoKeys</source><day>12</day><month>3</month><year>2020</year><volume>142</volume><fpage>1</fpage><lpage>88</lpage><pub-id pub-id-type="doi">10.3897/phytokeys.142.48365</pub-id></mixed-citation></tp:treatment-meta><tp:nomenclature><tp:taxon-name><object-id xmlns:xlink="http://www.w3.org/1999/xlink" content-type="arpha" xlink:type="simple">B514473A-D573-533A-B6CF-38850252112B</object-id>
            <tp:taxon-name-part taxon-name-part-type="genus" reg="Aloe">Aloe</tp:taxon-name-part>
            <tp:taxon-name-part taxon-name-part-type="species" reg="kniphofioides">kniphofioides</tp:taxon-name-part>
          </tp:taxon-name><tp:taxon-authority>Baker</tp:taxon-authority></tp:nomenclature><tp:treatment-sec sec-type="Common names" id="SECID0EHVBK"><title>Common names.</title><p>Grass aloe (English); grasaalwyn (Afrikaans).</p></tp:treatment-sec><tp:treatment-sec sec-type="description" id="SECID0EMVBK"><title>Description.</title><p>Grass aloe. Acaulescent plants; rosettes solitary, leaf bases forming bulb-like underground swelling. <bold><italic>Leaves</italic></bold> rosulate, erect, green, without spots, narrowly linear, 20–40 cm long, 0.6–0.7 cm wide, dilating below ground-level to 2.0–3.0 cm wide; margin entire or minutely dentate, with small, white teeth, ± 0.7 mm long, 1–2 mm apart, more crowded lower down; exudate clear. <bold><italic>Inflorescence</italic></bold> up to 0.30–0.55 m high, erect, simple. <bold><italic>Raceme</italic></bold> cylindrical, 10–15 cm long, very lax, few-flowered. <bold><italic>Floral bracts</italic></bold> 15–22 mm long, 4–7 mm wide. <bold><italic>Pedicels</italic></bold> 12–18 mm long. <bold><italic>Flowers</italic></bold>: <italic>perianth</italic> pale pink to scarlet, green-tipped, 30–50 mm long, base rounded, 6–7 mm across ovary, not narrowed above ovary, cylindrical, slightly curved; outer segments free for 6–8 mm; <italic>stamens</italic> and <italic>style</italic> not or very shortly exserted to 1 mm.</p></tp:treatment-sec><tp:treatment-sec sec-type="Flowering time" id="SECID0EKWBK"><title>Flowering time.</title><p>October–November.</p></tp:treatment-sec><tp:treatment-sec sec-type="habitat" id="SECID0EPWBK"><title>Habitat.</title><p>Grassland in reasonably high rainfall areas. Rather heavy, stone-free soils.</p></tp:treatment-sec><tp:treatment-sec sec-type="description" id="SECID0EUWBK"><title>Diagnostic characters.</title><p><italic><tp:taxon-name><tp:taxon-name-part taxon-name-part-type="genus" reg="Aloe">Aloe</tp:taxon-name-part> <tp:taxon-name-part taxon-name-part-type="species" reg="kniphofioides">kniphofioides</tp:taxon-name-part></tp:taxon-name></italic> can be distinguished from other grass aloes in KwaZulu-Natal where the leaf bases form a subterranean bulb-like swelling (<italic><tp:taxon-name><tp:taxon-name-part taxon-name-part-type="genus" reg="Aloe">Aloe</tp:taxon-name-part> <tp:taxon-name-part taxon-name-part-type="species" reg="bergeriana">bergeriana</tp:taxon-name-part></tp:taxon-name></italic>, <italic><tp:taxon-name><tp:taxon-name-part taxon-name-part-type="genus" reg="Aloe">Aloe</tp:taxon-name-part> <tp:taxon-name-part taxon-name-part-type="species" reg="inconspicua">inconspicua</tp:taxon-name-part></tp:taxon-name></italic> and <italic><tp:taxon-name><tp:taxon-name-part taxon-name-part-type="genus" reg="Aloe">Aloe</tp:taxon-name-part> <tp:taxon-name-part taxon-name-part-type="species" reg="modesta">modesta</tp:taxon-name-part></tp:taxon-name></italic>), by the long, narrow, bright red, unscented flowers (30–50 mm long) that are pendent in a very lax, unbranched, cylindrical raceme (10–15 cm long), with pedicels 12–18 mm long. The narrow leaves (20–40 × 0.6–0.7 cm) are usually without spots and with or without minute white marginal teeth.</p></tp:treatment-sec><tp:treatment-sec sec-type="conservation status" id="SECID0EGYBK"><title>Conservation status.</title><p>Near-threatened. Threats include habitat transformation and degradation owing to mining, commercial afforestation and alien invasives, as well as a loss of pollinators and poor fire management leading to poor recruitment (<xref ref-type="bibr" rid="B37">Raimondo et al. 2009</xref>, L. von Staden pers. comm.).</p></tp:treatment-sec><tp:treatment-sec sec-type="distribution" id="SECID0EQYBK"><title>Distribution.</title><p>Widely but sparsely distributed. This species has a disjunct distribution: it occurs in the Kokstad area on the border of KwaZulu-Natal and the Eastern Cape province; and then along the Great Escarpment in northern KwaZulu-Natal, Mpumalanga and just entering the eastern Free State, South Africa, as well as in Eswatini (Fig. <xref ref-type="fig" rid="F18">18</xref>).</p><fig id="F18" position="float" orientation="portrait"><object-id xmlns:xlink="http://www.w3.org/1999/xlink" content-type="doi" xlink:type="simple">10.3897/phytokeys.142.48365.figure18</object-id><object-id xmlns:xlink="http://www.w3.org/1999/xlink" content-type="arpha" xlink:type="simple">87A398AC-1FDB-506D-B781-C733A955AD0E</object-id><label>Figure 18.</label><caption><p><italic><tp:taxon-name><tp:taxon-name-part taxon-name-part-type="genus" reg="Aloe">Aloe</tp:taxon-name-part> <tp:taxon-name-part taxon-name-part-type="species" reg="kniphofioides">kniphofioides</tp:taxon-name-part></tp:taxon-name></italic>. Photo: J.E. Burrows.</p></caption><graphic xmlns:xlink="http://www.w3.org/1999/xlink" xlink:href="phytokeys-142-001-g018.jpg" position="float" orientation="portrait" xlink:type="simple" id="oo_388244.jpg"><uri content-type="original_file" xlink:type="simple">https://binary.pensoft.net/fig/388244</uri></graphic></fig></tp:treatment-sec><ref-list><ref id="B37"><mixed-citation xmlns:xlink="http://www.w3.org/1999/xlink" xlink:type="simple"><person-group><name name-style="western"><surname>Raimondo</surname><given-names>D</given-names></name><name name-style="western"><surname>Von Staden</surname><given-names>L</given-names></name><name name-style="western"><surname>Foden</surname><given-names>W</given-names></name><name name-style="western"><surname>Victor</surname><given-names>JE</given-names></name><name name-style="western"><surname>Helme</surname><given-names>NA</given-names></name><name name-style="western"><surname>Turner</surname><given-names>RC</given-names></name><name name-style="western"><surname>Kamundi</surname><given-names>DA</given-names></name><name name-style="western"><surname>Manyama</surname><given-names>PA</given-names></name></person-group> (<year>2009</year>) Red List of South African Plants. Strelitzia 25. South African National Biodiversity Institute, Pretoria.</mixed-citation></ref></ref-list></tp:taxon-treatment>
