# Supplementary material for: A synoptic review of the aloes (Asphodelaceae, Alooideae) of KwaZulu-Natal, an ecologically diverse province in eastern South Africa
Source: PhytoKeys. 2020 Mar 12;142:1–88. doi: 10.3897/phytokeys.142.48365 (PMC7082394; doi:10.3897/phytokeys.142.48365)
Supplement: XML Treatment for Aloe kraussii [file phytokeys.142.48365-treatment18.xml]

<!DOCTYPE tp:taxon-treatment
  PUBLIC "-//TaxonX//DTD Taxonomic Treatment Publishing DTD v0 20100105//EN" "tax-treatment-NSO.dtd">
<tp:taxon-treatment xmlns:tp="http://www.plazi.org/taxpub"><tp:treatment-meta><kwd-group><label>Taxon classification</label><kwd><named-content xmlns:xlink="http://www.w3.org/1999/xlink" content-type="kingdom">Plantae</named-content></kwd><kwd><named-content xmlns:xlink="http://www.w3.org/1999/xlink" content-type="order">Asparagales</named-content></kwd><kwd><named-content xmlns:xlink="http://www.w3.org/1999/xlink" content-type="family">Asphodelaceae</named-content></kwd></kwd-group><mixed-citation publication-type="journal"><person-group><name><surname>Klopper</surname><given-names>Ronell R.</given-names></name><name><surname>Crouch</surname><given-names>Neil R.</given-names></name><name><surname>Smith</surname><given-names>Gideon F.</given-names></name><name><surname>van Wyk</surname><given-names>Abraham E.</given-names></name></person-group><article-title>A synoptic review of the aloes (<tp:taxon-name><tp:taxon-name-part taxon-name-part-type="family">Asphodelaceae</tp:taxon-name-part></tp:taxon-name>, <tp:taxon-name><tp:taxon-name-part taxon-name-part-type="subfamily">Alooideae</tp:taxon-name-part></tp:taxon-name>) of KwaZulu-Natal, an ecologically diverse province in eastern South Africa</article-title><source>PhytoKeys</source><day>12</day><month>3</month><year>2020</year><volume>142</volume><fpage>1</fpage><lpage>88</lpage><pub-id pub-id-type="doi">10.3897/phytokeys.142.48365</pub-id></mixed-citation></tp:treatment-meta><tp:nomenclature><label><sup>E</sup></label><tp:taxon-name><object-id xmlns:xlink="http://www.w3.org/1999/xlink" content-type="arpha" xlink:type="simple">A2B17A14-10E1-539B-9A2B-E3F5104AF1CD</object-id>
            <tp:taxon-name-part taxon-name-part-type="genus" reg="Aloe">Aloe</tp:taxon-name-part>
            <tp:taxon-name-part taxon-name-part-type="species" reg="kraussii">kraussii</tp:taxon-name-part>
          </tp:taxon-name><tp:taxon-authority>Baker</tp:taxon-authority></tp:nomenclature><tp:treatment-sec sec-type="Common names" id="SECID0EZ1BK"><title>Common names.</title><p>Broad-leaved yellow grass aloe (English); isipukutwane, isiputumane (Zulu).</p></tp:treatment-sec><tp:treatment-sec sec-type="description" id="SECID0E51BK"><title>Description.</title><p>Grass aloe. Acaulescent plants or <bold><italic>stem</italic></bold> very short, dried leaves not persistent; rosettes solitary or suckering to form small groups. <bold><italic>Leaves</italic></bold> distichous or sub-distichous, becoming rosulate in old plants, deciduous, erectly spreading, dull green, usually without spots, lower surface sometimes with few white spots near base, broadly linear-acuminate, ± 30–40 cm long, 3.5–5.0 cm wide; margin extremely narrow, white, cartilaginous, with minute white teeth; exudate clear. <bold><italic>Inflorescence</italic></bold> 0.35–0.40 m high, erect, simple. <bold><italic>Raceme</italic></bold> capitate, somewhat corymbose, ± 3 cm long, ± 10 cm wide, dense. <bold><italic>Floral bracts</italic></bold> up to 15 mm long, 5 mm wide. <bold><italic>Pedicels</italic></bold> up to 35 mm long. <bold><italic>Flowers</italic></bold>: <italic>perianth</italic> lemon-yellow to yellow, green-tipped, 16–18 mm long, ± 6 mm across ovary, narrowing towards slightly upturned mouth, base tapering into pedicel, straight, cylindrical; outer segments free almost to base; <italic>stamens</italic> exserted to 3 mm; <italic>style</italic> exserted to 5 mm.</p></tp:treatment-sec><tp:treatment-sec sec-type="Flowering time" id="SECID0E62BK"><title>Flowering time.</title><p>November–February.</p></tp:treatment-sec><tp:treatment-sec sec-type="habitat" id="SECID0EE3BK"><title>Habitat.</title><p>Damp places in sandy soil or on stony slopes of grassy hillsides in the mistbelt of the KwaZulu-Natal midlands.</p></tp:treatment-sec><tp:treatment-sec sec-type="description" id="SECID0EJ3BK"><title>Diagnostic characters.</title><p><italic><tp:taxon-name><tp:taxon-name-part taxon-name-part-type="genus" reg="Aloe">Aloe</tp:taxon-name-part> <tp:taxon-name-part taxon-name-part-type="species" reg="kraussii">kraussii</tp:taxon-name-part></tp:taxon-name></italic> can be distinguished from other grass aloes in KwaZulu-Natal with unkeeled leaves that are wider than 3.5 cm (<italic><tp:taxon-name><tp:taxon-name-part taxon-name-part-type="genus" reg="Aloe">Aloe</tp:taxon-name-part> <tp:taxon-name-part taxon-name-part-type="species" reg="boylei">boylei</tp:taxon-name-part></tp:taxon-name></italic>, <italic><tp:taxon-name><tp:taxon-name-part taxon-name-part-type="genus" reg="Aloe">Aloe</tp:taxon-name-part> <tp:taxon-name-part taxon-name-part-type="species" reg="ecklonis">ecklonis</tp:taxon-name-part></tp:taxon-name></italic>, <italic><tp:taxon-name><tp:taxon-name-part taxon-name-part-type="genus" reg="Aloe">Aloe</tp:taxon-name-part> <tp:taxon-name-part taxon-name-part-type="species" reg="hlangapies">hlangapies</tp:taxon-name-part></tp:taxon-name></italic> and <italic><tp:taxon-name><tp:taxon-name-part taxon-name-part-type="genus" reg="Aloe">Aloe</tp:taxon-name-part> <tp:taxon-name-part taxon-name-part-type="species" reg="neilcrouchii">neilcrouchii</tp:taxon-name-part></tp:taxon-name></italic>), by the rosettes of erectly spreading, distichous or sub-distichous leaves (± 30–40 × 3.5–5.0 cm), that sometimes have a few white spots near the base on the lower surface. It is further characterised by the unbranched inflorescences (0.35–0.40 m high) that have dense, capitate and somewhat corymbose racemes (± 3 cm long) with small (16–18 mm long), yellow, rather straight flowers.</p></tp:treatment-sec><tp:treatment-sec sec-type="conservation status" id="SECID0EG5BK"><title>Conservation status.</title><p>Endangered. Threats include habitat loss and degradation owing to silviculture, agiculture (mainly sugarcane) and urban expansion, as well as alien invasives (L. von Staden pers. comm.). It is one of the rarer of the grass aloes owing to habitat loss (<xref ref-type="bibr" rid="B8">Craib 2005</xref>).</p></tp:treatment-sec><tp:treatment-sec sec-type="distribution" id="SECID0EQ5BK"><title>Distribution.</title><p>Confined to the coastal areas of KwaZulu-Natal, South Africa, where it is still fairly common (Fig. <xref ref-type="fig" rid="F19">19</xref>).</p></tp:treatment-sec><tp:treatment-sec sec-type="notes" id="SECID0E15BK"><title>Notes.</title><p><italic><tp:taxon-name><tp:taxon-name-part taxon-name-part-type="genus" reg="Aloe">Aloe</tp:taxon-name-part> <tp:taxon-name-part taxon-name-part-type="species" reg="kraussii">kraussii</tp:taxon-name-part></tp:taxon-name></italic> is considered by some to be a low-altitude form of <italic><tp:taxon-name><tp:taxon-name-part taxon-name-part-type="genus" reg="Aloe">Aloe</tp:taxon-name-part> <tp:taxon-name-part taxon-name-part-type="species" reg="ecklonis">ecklonis</tp:taxon-name-part></tp:taxon-name></italic> Salm-Dyck (<xref ref-type="bibr" rid="B6">Carter et al. 2011</xref>).</p><fig id="F19" position="float" orientation="portrait"><object-id xmlns:xlink="http://www.w3.org/1999/xlink" content-type="doi" xlink:type="simple">10.3897/phytokeys.142.48365.figure19</object-id><object-id xmlns:xlink="http://www.w3.org/1999/xlink" content-type="arpha" xlink:type="simple">560E0763-F851-5815-9847-392D0D3240C9</object-id><label>Figure 19.</label><caption><p><italic><tp:taxon-name><tp:taxon-name-part taxon-name-part-type="genus" reg="Aloe">Aloe</tp:taxon-name-part> <tp:taxon-name-part taxon-name-part-type="species" reg="kraussii">kraussii</tp:taxon-name-part></tp:taxon-name></italic>. Photo: G. Nichols.</p></caption><graphic xmlns:xlink="http://www.w3.org/1999/xlink" xlink:href="phytokeys-142-001-g019.jpg" position="float" orientation="portrait" xlink:type="simple" id="oo_388245.jpg"><uri content-type="original_file" xlink:type="simple">https://binary.pensoft.net/fig/388245</uri></graphic></fig></tp:treatment-sec><ref-list><ref id="B8"><mixed-citation xmlns:xlink="http://www.w3.org/1999/xlink" xlink:type="simple"><person-group><name name-style="western"><surname>Craib</surname><given-names>C</given-names></name></person-group> (<year>2005</year>) Grass Aloes of the South African Veld. Umdaus Press, Hatfield, Pretoria.</mixed-citation></ref><ref id="B6"><mixed-citation xmlns:xlink="http://www.w3.org/1999/xlink" xlink:type="simple"><person-group><name name-style="western"><surname>Carter</surname><given-names>S</given-names></name><name name-style="western"><surname>Lavranos</surname><given-names>JJ</given-names></name><name name-style="western"><surname>Newton</surname><given-names>LE</given-names></name><name name-style="western"><surname>Walker</surname><given-names>CC</given-names></name></person-group> (<year>2011</year>) Aloes: the Definitive Guide. Kew Publishing, Royal Botanic Gardens, Kew / British Cactus &amp; Succulent Society.</mixed-citation></ref></ref-list></tp:taxon-treatment>
