# Supplementary material for: A synoptic review of the aloes (Asphodelaceae, Alooideae) of KwaZulu-Natal, an ecologically diverse province in eastern South Africa
Source: PhytoKeys. 2020 Mar 12;142:1–88. doi: 10.3897/phytokeys.142.48365 (PMC7082394; doi:10.3897/phytokeys.142.48365)
Supplement: XML Treatment for Aloe linearifolia [file phytokeys.142.48365-treatment19.xml]

<!DOCTYPE tp:taxon-treatment
  PUBLIC "-//TaxonX//DTD Taxonomic Treatment Publishing DTD v0 20100105//EN" "tax-treatment-NSO.dtd">
<tp:taxon-treatment xmlns:tp="http://www.plazi.org/taxpub"><tp:treatment-meta><kwd-group><label>Taxon classification</label><kwd><named-content xmlns:xlink="http://www.w3.org/1999/xlink" content-type="kingdom">Plantae</named-content></kwd><kwd><named-content xmlns:xlink="http://www.w3.org/1999/xlink" content-type="order">Asparagales</named-content></kwd><kwd><named-content xmlns:xlink="http://www.w3.org/1999/xlink" content-type="family">Asphodelaceae</named-content></kwd></kwd-group><mixed-citation publication-type="journal"><person-group><name><surname>Klopper</surname><given-names>Ronell R.</given-names></name><name><surname>Crouch</surname><given-names>Neil R.</given-names></name><name><surname>Smith</surname><given-names>Gideon F.</given-names></name><name><surname>van Wyk</surname><given-names>Abraham E.</given-names></name></person-group><article-title>A synoptic review of the aloes (<tp:taxon-name><tp:taxon-name-part taxon-name-part-type="family">Asphodelaceae</tp:taxon-name-part></tp:taxon-name>, <tp:taxon-name><tp:taxon-name-part taxon-name-part-type="subfamily">Alooideae</tp:taxon-name-part></tp:taxon-name>) of KwaZulu-Natal, an ecologically diverse province in eastern South Africa</article-title><source>PhytoKeys</source><day>12</day><month>3</month><year>2020</year><volume>142</volume><fpage>1</fpage><lpage>88</lpage><pub-id pub-id-type="doi">10.3897/phytokeys.142.48365</pub-id></mixed-citation></tp:treatment-meta><tp:nomenclature><label><sup><abbrev xmlns:xlink="http://www.w3.org/1999/xlink" xlink:title="reaches northeast of range" id="ABBRID0ENBCK" xlink:type="simple">NE</abbrev></sup></label><tp:taxon-name><object-id xmlns:xlink="http://www.w3.org/1999/xlink" content-type="arpha" xlink:type="simple">42F0791B-AA40-5E6E-A61B-94459228D328</object-id>
            <tp:taxon-name-part taxon-name-part-type="genus" reg="Aloe">Aloe</tp:taxon-name-part>
            <tp:taxon-name-part taxon-name-part-type="species" reg="linearifolia">linearifolia</tp:taxon-name-part>
          </tp:taxon-name><tp:taxon-authority>A.Berger</tp:taxon-authority></tp:nomenclature><tp:treatment-sec sec-type="Common names" id="SECID0E5BCK"><title>Common names.</title><p>Dwarf yellow grass aloe (English); inkuphuyana (Zulu).</p></tp:treatment-sec><tp:treatment-sec sec-type="description" id="SECID0EDCCK"><title>Description.</title><p>Grass aloe, up to ± 0.3 m high. Acaulescent plants or <bold><italic>stem</italic></bold> very short, usually simple, occasionally 1- or 2-branched at ground level, erect. <bold><italic>Leaves</italic></bold> usually distichous, rarely rosulate, erect to erectly spreading, deciduous, green, with copious white and brown spots near base on lower surface, linear, ± 25 cm long, 0.5–1.0 cm wide, basal portion dilating and becoming amplexicaul; margin usually minutely dentate near base, teeth up to 0.5 mm, up to 4 mm apart, without teeth towards tip; exudate clear. <bold><italic>Inflorescence</italic></bold> 0.20–0.35 m high, erect, simple. <bold><italic>Racemes</italic></bold> capitate, ± 2 cm long, dense. <bold><italic>Floral bracts</italic></bold> 10–14 mm long, 4–7 mm wide. <bold><italic>Pedicels</italic></bold> 12–15 mm long. <bold><italic>Flowers</italic></bold>: <italic>perianth</italic> greenish-yellow to yellow, ± 12 mm long, ± 4.5 mm across ovary, base tapering into pedicel, not narrowed above ovary, mouth slightly upturned, cylindrical-trigonous; outer segments free almost to base; <italic>stamens</italic> exserted 0–2 mm; <italic>style</italic> exserted 1–2 mm.</p></tp:treatment-sec><tp:treatment-sec sec-type="Flowering time" id="SECID0EEDCK"><title>Flowering time.</title><p>January–February (March).</p></tp:treatment-sec><tp:treatment-sec sec-type="habitat" id="SECID0EJDCK"><title>Habitat.</title><p>Damp places in open sunny situations in stony grassveld or on grassy slopes, often on rocky outcrops.</p></tp:treatment-sec><tp:treatment-sec sec-type="description" id="SECID0EODCK"><title>Diagnostic characters.</title><p><italic><tp:taxon-name><tp:taxon-name-part taxon-name-part-type="genus" reg="Aloe">Aloe</tp:taxon-name-part> <tp:taxon-name-part taxon-name-part-type="species" reg="linearifolia">linearifolia</tp:taxon-name-part></tp:taxon-name></italic> can be distinguished from other grass aloes in KwaZulu-Natal with unkeeled leaves that are usually narrower than 3.5 cm and that lack a bulb-like underground swelling (<italic><tp:taxon-name><tp:taxon-name-part taxon-name-part-type="genus" reg="Aloe">Aloe</tp:taxon-name-part> <tp:taxon-name-part taxon-name-part-type="species" reg="dominella">dominella</tp:taxon-name-part></tp:taxon-name></italic>, <italic><tp:taxon-name><tp:taxon-name-part taxon-name-part-type="genus" reg="Aloe">Aloe</tp:taxon-name-part> <tp:taxon-name-part taxon-name-part-type="species" reg="micracantha">micracantha</tp:taxon-name-part></tp:taxon-name></italic>, <italic><tp:taxon-name><tp:taxon-name-part taxon-name-part-type="genus" reg="Aloe">Aloe</tp:taxon-name-part> <tp:taxon-name-part taxon-name-part-type="species" reg="minima">minima</tp:taxon-name-part></tp:taxon-name></italic>, <italic><tp:taxon-name><tp:taxon-name-part taxon-name-part-type="genus" reg="Aloe">Aloe</tp:taxon-name-part> <tp:taxon-name-part taxon-name-part-type="species" reg="nicholsii">nicholsii</tp:taxon-name-part></tp:taxon-name></italic>, <italic><tp:taxon-name><tp:taxon-name-part taxon-name-part-type="genus" reg="Aloe">Aloe</tp:taxon-name-part> <tp:taxon-name-part taxon-name-part-type="species" reg="parviflora">parviflora</tp:taxon-name-part></tp:taxon-name></italic> and <italic><tp:taxon-name><tp:taxon-name-part taxon-name-part-type="genus" reg="Aloe">Aloe</tp:taxon-name-part> <tp:taxon-name-part taxon-name-part-type="species" reg="saundersiae">saundersiae</tp:taxon-name-part></tp:taxon-name></italic>), by the distichous, erect to erectly spreading, long and narrow, green leaves (± 25 × 0.5–1.0 cm), with copious white and brown spots near the base on the lower surface. It is also characterised by the unbranched inflorescences (0.20–0.35 m high) with dense, capitate racemes of short, yellow flowers (± 12 mm long) that are carried on stout pedicels (12–15 mm long). Rosettes are usually solitary or occasionally in small groups.</p></tp:treatment-sec><tp:treatment-sec sec-type="conservation status" id="SECID0EBGCK"><title>Conservation status.</title><p>Least Concern. Threats include habitat transformation owing to commercial silvicultural and agricultural practices and urban expansion, as well as overgrazing and poor fire management (<xref ref-type="bibr" rid="B37">Raimondo et al. 2009</xref>, L. von Staden pers. comm.).</p></tp:treatment-sec><tp:treatment-sec sec-type="distribution" id="SECID0ELGCK"><title>Distribution.</title><p>Mainly found in the grasslands of southern and central KwaZulu-Natal and the northern Eastern Cape, South Africa, with a few scattered collections from northern KwaZulu-Natal and Mpumalanga of South Africa; also just entering north-western Eswatini (Fig. <xref ref-type="fig" rid="F20">20</xref>).</p><fig id="F20" position="float" orientation="portrait"><object-id xmlns:xlink="http://www.w3.org/1999/xlink" content-type="doi" xlink:type="simple">10.3897/phytokeys.142.48365.figure20</object-id><object-id xmlns:xlink="http://www.w3.org/1999/xlink" content-type="arpha" xlink:type="simple">893BE748-1BDC-5DD3-A90F-282C7A081795</object-id><label>Figure 20.</label><caption><p><italic><tp:taxon-name><tp:taxon-name-part taxon-name-part-type="genus" reg="Aloe">Aloe</tp:taxon-name-part> <tp:taxon-name-part taxon-name-part-type="species" reg="linearifolia">linearifolia</tp:taxon-name-part></tp:taxon-name></italic>. Photo: D. Styles.</p></caption><graphic xmlns:xlink="http://www.w3.org/1999/xlink" xlink:href="phytokeys-142-001-g020.jpg" position="float" orientation="portrait" xlink:type="simple" id="oo_388246.jpg"><uri content-type="original_file" xlink:type="simple">https://binary.pensoft.net/fig/388246</uri></graphic></fig></tp:treatment-sec><ref-list><ref id="B37"><mixed-citation xmlns:xlink="http://www.w3.org/1999/xlink" xlink:type="simple"><person-group><name name-style="western"><surname>Raimondo</surname><given-names>D</given-names></name><name name-style="western"><surname>Von Staden</surname><given-names>L</given-names></name><name name-style="western"><surname>Foden</surname><given-names>W</given-names></name><name name-style="western"><surname>Victor</surname><given-names>JE</given-names></name><name name-style="western"><surname>Helme</surname><given-names>NA</given-names></name><name name-style="western"><surname>Turner</surname><given-names>RC</given-names></name><name name-style="western"><surname>Kamundi</surname><given-names>DA</given-names></name><name name-style="western"><surname>Manyama</surname><given-names>PA</given-names></name></person-group> (<year>2009</year>) Red List of South African Plants. Strelitzia 25. South African National Biodiversity Institute, Pretoria.</mixed-citation></ref></ref-list></tp:taxon-treatment>
