# Supplementary material for: A synoptic review of the aloes (Asphodelaceae, Alooideae) of KwaZulu-Natal, an ecologically diverse province in eastern South Africa
Source: PhytoKeys. 2020 Mar 12;142:1–88. doi: 10.3897/phytokeys.142.48365 (PMC7082394; doi:10.3897/phytokeys.142.48365)
Supplement: XML Treatment for Aloe maculata All. subsp. maculata [file phytokeys.142.48365-treatment20.xml]

<!DOCTYPE tp:taxon-treatment
  PUBLIC "-//TaxonX//DTD Taxonomic Treatment Publishing DTD v0 20100105//EN" "tax-treatment-NSO.dtd">
<tp:taxon-treatment xmlns:tp="http://www.plazi.org/taxpub"><tp:treatment-meta><kwd-group><label>Taxon classification</label><kwd><named-content xmlns:xlink="http://www.w3.org/1999/xlink" content-type="kingdom">Plantae</named-content></kwd><kwd><named-content xmlns:xlink="http://www.w3.org/1999/xlink" content-type="order">Asparagales</named-content></kwd><kwd><named-content xmlns:xlink="http://www.w3.org/1999/xlink" content-type="family">Asphodelaceae</named-content></kwd></kwd-group><mixed-citation publication-type="journal"><person-group><name><surname>Klopper</surname><given-names>Ronell R.</given-names></name><name><surname>Crouch</surname><given-names>Neil R.</given-names></name><name><surname>Smith</surname><given-names>Gideon F.</given-names></name><name><surname>van Wyk</surname><given-names>Abraham E.</given-names></name></person-group><article-title>A synoptic review of the aloes (<tp:taxon-name><tp:taxon-name-part taxon-name-part-type="family">Asphodelaceae</tp:taxon-name-part></tp:taxon-name>, <tp:taxon-name><tp:taxon-name-part taxon-name-part-type="subfamily">Alooideae</tp:taxon-name-part></tp:taxon-name>) of KwaZulu-Natal, an ecologically diverse province in eastern South Africa</article-title><source>PhytoKeys</source><day>12</day><month>3</month><year>2020</year><volume>142</volume><fpage>1</fpage><lpage>88</lpage><pub-id pub-id-type="doi">10.3897/phytokeys.142.48365</pub-id></mixed-citation></tp:treatment-meta><tp:nomenclature><tp:taxon-name><object-id xmlns:xlink="http://www.w3.org/1999/xlink" content-type="arpha" xlink:type="simple">6ACAA104-14D7-5237-8A35-38C8CFB203CF</object-id>
            <tp:taxon-name-part taxon-name-part-type="genus" reg="Aloe">Aloe</tp:taxon-name-part>
            <tp:taxon-name-part taxon-name-part-type="species" reg="maculata">maculata</tp:taxon-name-part>
            <tp:taxon-name-part taxon-name-part-type="authority">All.</tp:taxon-name-part>
            <tp:taxon-name-part taxon-name-part-type="infraspecific-rank">subsp.</tp:taxon-name-part>
            <tp:taxon-name-part taxon-name-part-type="subspecies" reg="maculata">maculata</tp:taxon-name-part>
          </tp:taxon-name></tp:nomenclature><tp:treatment-sec sec-type="Common names" id="SECID0EZICK"><title>Common names.</title><p>Common soap aloe (English); bontaalwyn (Afrikaans); amahlala, icena (isiZulu).</p></tp:treatment-sec><tp:treatment-sec sec-type="description" id="SECID0E5ICK"><title>Description.</title><p>Acaulescent plants or with <bold><italic>stem</italic></bold> up to 0.5 m; rosettes solitary or suckering to form dense groups. <bold><italic>Leaves</italic></bold> densely rosulate, erectly spreading to slightly recurved, upper surface pale to darker green, with numerous, dull, white spots in irregular broken, wavy, transverse bands, lower surface paler green, obscurely lineate and usually without spots, ovate-lanceolate, up to 25–30 cm long, 8–12 cm wide, with dried twisted apex; margin with pungent, horny, brown teeth, 3–5 mm long, ± 10 mm apart; exudate clear. <bold><italic>Inflorescence</italic></bold> 0.4–1.0 m high, erect, branched. <bold><italic>Racemes</italic></bold> capitate-corymbose, 10–12 cm long, dense. <bold><italic>Floral bracts</italic></bold> ± 12–23 mm long, 3–5 mm wide. <bold><italic>Pedicels</italic></bold> 35–45 mm long. <bold><italic>Flowers</italic></bold>: <italic>perianth</italic> usually salmon pink to orange, sometimes yellow or red, 35–50 mm long, up to 10 mm across ovary, abruptly constricted above ovary to form sub-globose basal swelling, enlarging towards wide open mouth, cylindrical, slightly decurved; outer segments free for 10–15 mm; <italic>stamens</italic> exserted 1–3 mm; <italic>style</italic> exserted to 5 mm.</p></tp:treatment-sec><tp:treatment-sec sec-type="Flowering time" id="SECID0E6JCK"><title>Flowering time.</title><p>June–September in the north, December–January in the south.</p></tp:treatment-sec><tp:treatment-sec sec-type="habitat" id="SECID0EEKCK"><title>Habitat.</title><p>Variety of grasslands, scrub, thicket and on rocky outcrops.</p></tp:treatment-sec><tp:treatment-sec sec-type="description" id="SECID0EJKCK"><title>Diagnostic characters.</title><p><tp:taxon-name><tp:taxon-name-part taxon-name-part-type="genus" reg="Aloe">Aloe</tp:taxon-name-part> <tp:taxon-name-part taxon-name-part-type="species" reg="maculata">maculata</tp:taxon-name-part> <tp:taxon-name-part taxon-name-part-type="infraspecific-rank">subsp.</tp:taxon-name-part> <tp:taxon-name-part taxon-name-part-type="subspecies" reg="maculata">maculata</tp:taxon-name-part></tp:taxon-name> can be distinguished from other maculate aloes in KwaZulu-Natal (<italic><tp:taxon-name><tp:taxon-name-part taxon-name-part-type="genus" reg="Aloe">Aloe</tp:taxon-name-part> <tp:taxon-name-part taxon-name-part-type="species" reg="dewetii">dewetii</tp:taxon-name-part></tp:taxon-name></italic>, <italic><tp:taxon-name><tp:taxon-name-part taxon-name-part-type="genus" reg="Aloe">Aloe</tp:taxon-name-part> <tp:taxon-name-part taxon-name-part-type="species" reg="mudenensis">mudenensis</tp:taxon-name-part></tp:taxon-name></italic>, <italic><tp:taxon-name><tp:taxon-name-part taxon-name-part-type="genus" reg="Aloe">Aloe</tp:taxon-name-part> <tp:taxon-name-part taxon-name-part-type="species" reg="parvibracteata">parvibracteata</tp:taxon-name-part></tp:taxon-name></italic>, <italic><tp:taxon-name><tp:taxon-name-part taxon-name-part-type="genus" reg="Aloe">Aloe</tp:taxon-name-part> <tp:taxon-name-part taxon-name-part-type="species" reg="prinslooi">prinslooi</tp:taxon-name-part></tp:taxon-name></italic>, <italic><tp:taxon-name><tp:taxon-name-part taxon-name-part-type="genus" reg="Aloe">Aloe</tp:taxon-name-part> <tp:taxon-name-part taxon-name-part-type="species" reg="pruinosa">pruinosa</tp:taxon-name-part></tp:taxon-name></italic>, <italic><tp:taxon-name><tp:taxon-name-part taxon-name-part-type="genus" reg="Aloe">Aloe</tp:taxon-name-part> <tp:taxon-name-part taxon-name-part-type="species" reg="suffulta">suffulta</tp:taxon-name-part></tp:taxon-name></italic>, <italic><tp:taxon-name><tp:taxon-name-part taxon-name-part-type="genus" reg="Aloe">Aloe</tp:taxon-name-part> <tp:taxon-name-part taxon-name-part-type="species" reg="umfoloziensis">umfoloziensis</tp:taxon-name-part></tp:taxon-name></italic>, <italic><tp:taxon-name><tp:taxon-name-part taxon-name-part-type="genus" reg="Aloe">Aloe</tp:taxon-name-part> <tp:taxon-name-part taxon-name-part-type="species" reg="vanrooyenii">vanrooyenii</tp:taxon-name-part></tp:taxon-name></italic> and <italic><tp:taxon-name><tp:taxon-name-part taxon-name-part-type="genus" reg="Aloe">Aloe</tp:taxon-name-part> <tp:taxon-name-part taxon-name-part-type="species" reg="viridiana">viridiana</tp:taxon-name-part></tp:taxon-name></italic>) by its branched inflorescence (0.4–1.0 m high) with flat-topped, capitate, dense racemes (up to 10–12 × 12–16 cm) and pedicels of 35–45 mm long. Flowers are usually salmon pink to orange, sometimes yellow or red, 35–50 mm long, with a sub-globose basal swelling (up to 10 mm diameter). Leaves are spreading to slightly recurved, up to 25–30 × 8–12 cm and spotted on the upper surface, with the paler lower surface obscurely lineate and usually without spots. Marginal teeth are 3–5 mm long.</p></tp:treatment-sec><tp:treatment-sec sec-type="conservation status" id="SECID0EDOCK"><title>Conservation status.</title><p>Least Concern (<xref ref-type="bibr" rid="B37">Raimondo et al. 2009</xref>).</p></tp:treatment-sec><tp:treatment-sec sec-type="distribution" id="SECID0ENOCK"><title>Distribution.</title><p>This subspecies is one of the most widely distributed of the spotted aloes. It occurs from the Cape Peninsula through the Western and Eastern Cape, into the eastern Free State, through KwaZulu-Natal to Mpumalanga, South Africa; also in Lesotho and Eswatini (Fig. <xref ref-type="fig" rid="F21">21</xref>).</p></tp:treatment-sec><tp:treatment-sec sec-type="notes" id="SECID0EXOCK"><title>Notes.</title><p>One other subspecies is recognised, namely <tp:taxon-name><tp:taxon-name-part taxon-name-part-type="genus">A.</tp:taxon-name-part> <tp:taxon-name-part taxon-name-part-type="species" reg="maculata">maculata</tp:taxon-name-part> <tp:taxon-name-part taxon-name-part-type="infraspecific-rank">subsp.</tp:taxon-name-part> <tp:taxon-name-part taxon-name-part-type="subspecies" reg="ficksburgensis">ficksburgensis</tp:taxon-name-part></tp:taxon-name> (Reynolds) Gideon F.Sm. &amp; Figueiredo, which is only known from the eastern Free State, South Africa and western Lesotho.</p><fig id="F21" position="float" orientation="portrait"><object-id xmlns:xlink="http://www.w3.org/1999/xlink" content-type="doi" xlink:type="simple">10.3897/phytokeys.142.48365.figure21</object-id><object-id xmlns:xlink="http://www.w3.org/1999/xlink" content-type="arpha" xlink:type="simple">A3858379-5291-5824-995B-2938F015E8DD</object-id><label>Figure 21.</label><caption><p><tp:taxon-name><tp:taxon-name-part taxon-name-part-type="genus" reg="Aloe">Aloe</tp:taxon-name-part> <tp:taxon-name-part taxon-name-part-type="species" reg="maculata">maculata</tp:taxon-name-part> <tp:taxon-name-part taxon-name-part-type="infraspecific-rank">subsp.</tp:taxon-name-part> <tp:taxon-name-part taxon-name-part-type="subspecies" reg="maculata">maculata</tp:taxon-name-part></tp:taxon-name>. Photo: N.R. Crouch.</p></caption><graphic xmlns:xlink="http://www.w3.org/1999/xlink" xlink:href="phytokeys-142-001-g021.jpg" position="float" orientation="portrait" xlink:type="simple" id="oo_388247.jpg"><uri content-type="original_file" xlink:type="simple">https://binary.pensoft.net/fig/388247</uri></graphic></fig></tp:treatment-sec><ref-list><ref id="B37"><mixed-citation xmlns:xlink="http://www.w3.org/1999/xlink" xlink:type="simple"><person-group><name name-style="western"><surname>Raimondo</surname><given-names>D</given-names></name><name name-style="western"><surname>Von Staden</surname><given-names>L</given-names></name><name name-style="western"><surname>Foden</surname><given-names>W</given-names></name><name name-style="western"><surname>Victor</surname><given-names>JE</given-names></name><name name-style="western"><surname>Helme</surname><given-names>NA</given-names></name><name name-style="western"><surname>Turner</surname><given-names>RC</given-names></name><name name-style="western"><surname>Kamundi</surname><given-names>DA</given-names></name><name name-style="western"><surname>Manyama</surname><given-names>PA</given-names></name></person-group> (<year>2009</year>) Red List of South African Plants. Strelitzia 25. South African National Biodiversity Institute, Pretoria.</mixed-citation></ref></ref-list></tp:taxon-treatment>
