# Supplementary material for: A synoptic review of the aloes (Asphodelaceae, Alooideae) of KwaZulu-Natal, an ecologically diverse province in eastern South Africa
Source: PhytoKeys. 2020 Mar 12;142:1–88. doi: 10.3897/phytokeys.142.48365 (PMC7082394; doi:10.3897/phytokeys.142.48365)
Supplement: XML Treatment for Aloe marlothii [file phytokeys.142.48365-treatment21.xml]

<!DOCTYPE tp:taxon-treatment
  PUBLIC "-//TaxonX//DTD Taxonomic Treatment Publishing DTD v0 20100105//EN" "tax-treatment-NSO.dtd">
<tp:taxon-treatment xmlns:tp="http://www.plazi.org/taxpub"><tp:treatment-meta><kwd-group><label>Taxon classification</label><kwd><named-content xmlns:xlink="http://www.w3.org/1999/xlink" content-type="kingdom">Plantae</named-content></kwd><kwd><named-content xmlns:xlink="http://www.w3.org/1999/xlink" content-type="order">Asparagales</named-content></kwd><kwd><named-content xmlns:xlink="http://www.w3.org/1999/xlink" content-type="family">Asphodelaceae</named-content></kwd></kwd-group><mixed-citation publication-type="journal"><person-group><name><surname>Klopper</surname><given-names>Ronell R.</given-names></name><name><surname>Crouch</surname><given-names>Neil R.</given-names></name><name><surname>Smith</surname><given-names>Gideon F.</given-names></name><name><surname>van Wyk</surname><given-names>Abraham E.</given-names></name></person-group><article-title>A synoptic review of the aloes (<tp:taxon-name><tp:taxon-name-part taxon-name-part-type="family">Asphodelaceae</tp:taxon-name-part></tp:taxon-name>, <tp:taxon-name><tp:taxon-name-part taxon-name-part-type="subfamily">Alooideae</tp:taxon-name-part></tp:taxon-name>) of KwaZulu-Natal, an ecologically diverse province in eastern South Africa</article-title><source>PhytoKeys</source><day>12</day><month>3</month><year>2020</year><volume>142</volume><fpage>1</fpage><lpage>88</lpage><pub-id pub-id-type="doi">10.3897/phytokeys.142.48365</pub-id></mixed-citation></tp:treatment-meta><tp:nomenclature><tp:taxon-name><object-id xmlns:xlink="http://www.w3.org/1999/xlink" content-type="arpha" xlink:type="simple">47D54199-3F6C-5FFB-B185-A611A045857D</object-id>
            <tp:taxon-name-part taxon-name-part-type="genus" reg="Aloe">Aloe</tp:taxon-name-part>
            <tp:taxon-name-part taxon-name-part-type="species" reg="marlothii">marlothii</tp:taxon-name-part>
          </tp:taxon-name><tp:taxon-authority>A.Berger</tp:taxon-authority></tp:nomenclature><tp:treatment-sec sec-type="Common names" id="SECID0EPRCK"><title>Common names.</title><p>Mountain aloe (English); bergaalwyn, boomaalwyn, snuifaalwyn (Afrikaans); ikhala, imihlaba, inhlaba, inhlabane, umhlaba (Zulu).</p><table-wrap content-type="key" position="anchor" orientation="portrait"><table id="TID0E4TBI" rules="all"><tbody><tr><td rowspan="1" colspan="1">1</td><td rowspan="1" colspan="1">Stems simple, erect, up to 4 m high; leaves with many surface prickles; racemes 30–50 cm long; flowers 30–35 mm long</td><td rowspan="1" colspan="1">
                    <bold><tp:taxon-name><tp:taxon-name-part taxon-name-part-type="genus" reg="Aloe">Aloe</tp:taxon-name-part> <tp:taxon-name-part taxon-name-part-type="species" reg="marlothii">marlothii</tp:taxon-name-part> <tp:taxon-name-part taxon-name-part-type="infraspecific-rank">subsp.</tp:taxon-name-part> <tp:taxon-name-part taxon-name-part-type="subspecies" reg="marlothii">marlothii</tp:taxon-name-part></tp:taxon-name></bold>
                  </td></tr><tr><td rowspan="1" colspan="1">–</td><td rowspan="1" colspan="1">Stems suckering to form clumps, erect or oblique to procumbent, 1.00–1.75 m high; leaves with no to few surface prickles; racemes 15–25 cm long; flowers 18–30 mm long</td><td rowspan="1" colspan="1">
                    <bold><tp:taxon-name><tp:taxon-name-part taxon-name-part-type="genus" reg="Aloe">Aloe</tp:taxon-name-part> <tp:taxon-name-part taxon-name-part-type="species" reg="marlothii">marlothii</tp:taxon-name-part> <tp:taxon-name-part taxon-name-part-type="infraspecific-rank">subsp.</tp:taxon-name-part> <tp:taxon-name-part taxon-name-part-type="subspecies" reg="orientalis">orientalis</tp:taxon-name-part></tp:taxon-name> Glen &amp; D.S.Hardy</bold>
                  </td></tr></tbody></table></table-wrap></tp:treatment-sec><tp:treatment-sec sec-type="description" id="SECID0EZTCK"><title>Description.</title><p>Solitary, arborescent plant of up to 5–6 m high (subsp. <tp:taxon-name><tp:taxon-name-part taxon-name-part-type="genus" reg="Aloe"/><tp:taxon-name-part taxon-name-part-type="species" reg="marlothii"/><tp:taxon-name-part taxon-name-part-type="subspecies" reg="marlothii">marlothii</tp:taxon-name-part></tp:taxon-name>) or 1.00–1.75 m high (subsp. <tp:taxon-name><tp:taxon-name-part taxon-name-part-type="genus" reg="Aloe"/><tp:taxon-name-part taxon-name-part-type="species" reg="marlothii"/> <tp:taxon-name-part taxon-name-part-type="subspecies" reg="orientalis">orientalis</tp:taxon-name-part></tp:taxon-name>). <bold><italic>Stem</italic></bold> simple and erect (subsp. <tp:taxon-name><tp:taxon-name-part taxon-name-part-type="genus" reg="Aloe"/><tp:taxon-name-part taxon-name-part-type="species" reg="marlothii"/> <tp:taxon-name-part taxon-name-part-type="subspecies" reg="marlothii">marlothii</tp:taxon-name-part></tp:taxon-name>) or often suckering to form small groups and erect or oblique to procumbent (subsp. <tp:taxon-name><tp:taxon-name-part taxon-name-part-type="genus" reg="Aloe"/><tp:taxon-name-part taxon-name-part-type="species" reg="marlothii"/> <tp:taxon-name-part taxon-name-part-type="subspecies" reg="orientalis">orientalis</tp:taxon-name-part></tp:taxon-name>), densely covered with persistent dried leaves. <bold><italic>Leaves</italic></bold> densely rosulate, suberect to spreading and eventually pendent, dull grey-green to glaucous (subsp. <tp:taxon-name><tp:taxon-name-part taxon-name-part-type="genus" reg="Aloe"/><tp:taxon-name-part taxon-name-part-type="species" reg="marlothii"/> <tp:taxon-name-part taxon-name-part-type="subspecies" reg="marlothii">marlothii</tp:taxon-name-part></tp:taxon-name>) or arcuate-incurved to spreading or slightly decurved, glaucous to blue-green (subsp. <tp:taxon-name><tp:taxon-name-part taxon-name-part-type="genus" reg="Aloe"/><tp:taxon-name-part taxon-name-part-type="species" reg="marlothii"/> <tp:taxon-name-part taxon-name-part-type="subspecies" reg="orientalis">orientalis</tp:taxon-name-part></tp:taxon-name>), without spots, with scattered, reddish-brown, pungent spines, usually more copious on lower surface (subsp. <tp:taxon-name><tp:taxon-name-part taxon-name-part-type="genus" reg="Aloe"/><tp:taxon-name-part taxon-name-part-type="species" reg="marlothii"/> <tp:taxon-name-part taxon-name-part-type="subspecies" reg="marlothii">marlothii</tp:taxon-name-part></tp:taxon-name>) or with no to few surface prickles (subsp. <tp:taxon-name><tp:taxon-name-part taxon-name-part-type="genus" reg="Aloe"/><tp:taxon-name-part taxon-name-part-type="species" reg="marlothii"/> <tp:taxon-name-part taxon-name-part-type="subspecies" reg="orientalis">orientalis</tp:taxon-name-part></tp:taxon-name>), lanceolate-attenuate, 100–150 cm long, 20–25 cm wide at base (subsp. <tp:taxon-name><tp:taxon-name-part taxon-name-part-type="genus" reg="Aloe"/><tp:taxon-name-part taxon-name-part-type="species" reg="marlothii"/> <tp:taxon-name-part taxon-name-part-type="subspecies" reg="marlothii">marlothii</tp:taxon-name-part></tp:taxon-name>) or 75–150 cm long, 8–25 cm wide at base (subsp. <tp:taxon-name><tp:taxon-name-part taxon-name-part-type="genus" reg="Aloe"/><tp:taxon-name-part taxon-name-part-type="species" reg="marlothii"/> <tp:taxon-name-part taxon-name-part-type="subspecies" reg="orientalis">orientalis</tp:taxon-name-part></tp:taxon-name>); margin with stout, pungent, reddish-brown teeth, 3–6 mm long, 10–20 mm apart (subsp. <tp:taxon-name><tp:taxon-name-part taxon-name-part-type="genus" reg="Aloe"/><tp:taxon-name-part taxon-name-part-type="species" reg="marlothii"/> <tp:taxon-name-part taxon-name-part-type="subspecies" reg="marlothii">marlothii</tp:taxon-name-part></tp:taxon-name>) or 3–4 mm long, 8–25 mm apart (subsp. <tp:taxon-name><tp:taxon-name-part taxon-name-part-type="genus" reg="Aloe"/><tp:taxon-name-part taxon-name-part-type="species" reg="marlothii"/> <tp:taxon-name-part taxon-name-part-type="subspecies" reg="orientalis">orientalis</tp:taxon-name-part></tp:taxon-name>); exudate honey-coloured. <bold><italic>Inflorescence</italic></bold> up to 0.8 m high, 10- to 30-branched from below middle, lower branches rebranched, branches horizontal to spreading. <bold><italic>Racemes</italic></bold> cylindrical, 30–50 cm long, horizontal to suboblique (subsp. <tp:taxon-name><tp:taxon-name-part taxon-name-part-type="genus" reg="Aloe"/><tp:taxon-name-part taxon-name-part-type="species" reg="marlothii"/> <tp:taxon-name-part taxon-name-part-type="subspecies" reg="marlothii">marlothii</tp:taxon-name-part></tp:taxon-name>) or 15–25 cm long, spreading to rarely erect (subsp. <tp:taxon-name><tp:taxon-name-part taxon-name-part-type="genus" reg="Aloe"/><tp:taxon-name-part taxon-name-part-type="species" reg="marlothii"/> <tp:taxon-name-part taxon-name-part-type="subspecies" reg="orientalis">orientalis</tp:taxon-name-part></tp:taxon-name>), dense; flowers markedly secund when open. <bold><italic>Floral bracts</italic></bold> 8–9 mm long, 5 mm wide (subsp. <tp:taxon-name><tp:taxon-name-part taxon-name-part-type="genus" reg="Aloe"/><tp:taxon-name-part taxon-name-part-type="species" reg="marlothii"/> <tp:taxon-name-part taxon-name-part-type="subspecies" reg="marlothii">marlothii</tp:taxon-name-part></tp:taxon-name>) or 4–9 mm long, 2–5 mm wide (subsp. <tp:taxon-name><tp:taxon-name-part taxon-name-part-type="genus" reg="Aloe"/><tp:taxon-name-part taxon-name-part-type="species" reg="marlothii"/> <tp:taxon-name-part taxon-name-part-type="subspecies" reg="orientalis">orientalis</tp:taxon-name-part></tp:taxon-name>). <bold><italic>Pedicels</italic></bold> 5–8 mm (subsp. <tp:taxon-name><tp:taxon-name-part taxon-name-part-type="genus" reg="Aloe"/><tp:taxon-name-part taxon-name-part-type="species" reg="marlothii"/> <tp:taxon-name-part taxon-name-part-type="subspecies" reg="marlothii">marlothii</tp:taxon-name-part></tp:taxon-name>) or 3–5 mm (subsp. <tp:taxon-name><tp:taxon-name-part taxon-name-part-type="genus" reg="Aloe"/><tp:taxon-name-part taxon-name-part-type="species" reg="marlothii"/> <tp:taxon-name-part taxon-name-part-type="subspecies" reg="orientalis">orientalis</tp:taxon-name-part></tp:taxon-name>) long. <bold><italic>Flowers</italic></bold>: <italic>perianth</italic> orange to yellowish-orange, 30–35 mm long, ± 7 mm wide across ovary (subsp. <tp:taxon-name><tp:taxon-name-part taxon-name-part-type="genus" reg="Aloe"/><tp:taxon-name-part taxon-name-part-type="species" reg="marlothii"/> <tp:taxon-name-part taxon-name-part-type="subspecies" reg="marlothii">marlothii</tp:taxon-name-part></tp:taxon-name>) or yellow to orange, 18–30 mm long (subsp. <tp:taxon-name><tp:taxon-name-part taxon-name-part-type="genus" reg="Aloe"/><tp:taxon-name-part taxon-name-part-type="species" reg="marlothii"/> <tp:taxon-name-part taxon-name-part-type="subspecies" reg="orientalis">orientalis</tp:taxon-name-part></tp:taxon-name>), enlarging above ovary, narrowing towards usually wide-open mouth, cylindrical-clavate to cylindrical-ventricose (subsp. <tp:taxon-name><tp:taxon-name-part taxon-name-part-type="genus" reg="Aloe"/><tp:taxon-name-part taxon-name-part-type="species" reg="marlothii"/> <tp:taxon-name-part taxon-name-part-type="subspecies" reg="marlothii">marlothii</tp:taxon-name-part></tp:taxon-name>) or cylindrical to ventricose (subsp. <tp:taxon-name><tp:taxon-name-part taxon-name-part-type="genus" reg="Aloe"/><tp:taxon-name-part taxon-name-part-type="species" reg="marlothii"/> <tp:taxon-name-part taxon-name-part-type="subspecies" reg="orientalis">orientalis</tp:taxon-name-part></tp:taxon-name>); outer segments free for 20–23 mm (subsp. <tp:taxon-name><tp:taxon-name-part taxon-name-part-type="genus" reg="Aloe"/><tp:taxon-name-part taxon-name-part-type="species" reg="marlothii"/> <tp:taxon-name-part taxon-name-part-type="subspecies" reg="marlothii">marlothii</tp:taxon-name-part></tp:taxon-name>) or for 6–15 mm (subsp. <tp:taxon-name><tp:taxon-name-part taxon-name-part-type="genus" reg="Aloe"/><tp:taxon-name-part taxon-name-part-type="species" reg="marlothii"/> <tp:taxon-name-part taxon-name-part-type="subspecies" reg="orientalis">orientalis</tp:taxon-name-part></tp:taxon-name>); <italic>stamens</italic> exserted to 15 mm; <italic>style</italic> exserted 15–20 mm (subsp. <tp:taxon-name><tp:taxon-name-part taxon-name-part-type="genus" reg="Aloe"/><tp:taxon-name-part taxon-name-part-type="species" reg="marlothii"/> <tp:taxon-name-part taxon-name-part-type="subspecies" reg="marlothii">marlothii</tp:taxon-name-part></tp:taxon-name>) or <italic>stamens</italic> and <italic>style</italic> exserted 8–12 mm (subsp. <tp:taxon-name><tp:taxon-name-part taxon-name-part-type="genus" reg="Aloe"/><tp:taxon-name-part taxon-name-part-type="species" reg="marlothii"/> <tp:taxon-name-part taxon-name-part-type="subspecies" reg="orientalis">orientalis</tp:taxon-name-part></tp:taxon-name>).</p></tp:treatment-sec><tp:treatment-sec sec-type="Flowering time" id="SECID0EEBDK"><title>Flowering time.</title><p>June–August, as late as September along the Witwatersrand, Gauteng, South Africa (subsp. <tp:taxon-name><tp:taxon-name-part taxon-name-part-type="genus" reg="Aloe"/><tp:taxon-name-part taxon-name-part-type="species" reg="marlothii"/> <tp:taxon-name-part taxon-name-part-type="subspecies" reg="marlothii">marlothii</tp:taxon-name-part></tp:taxon-name>). July–August (subsp. <tp:taxon-name><tp:taxon-name-part taxon-name-part-type="genus" reg="Aloe"/><tp:taxon-name-part taxon-name-part-type="species" reg="marlothii"/> <tp:taxon-name-part taxon-name-part-type="subspecies" reg="orientalis">orientalis</tp:taxon-name-part></tp:taxon-name>).</p></tp:treatment-sec><tp:treatment-sec sec-type="habitat" id="SECID0EICDK"><title>Habitat.</title><p><tp:taxon-name><tp:taxon-name-part taxon-name-part-type="genus" reg="Aloe">Aloe</tp:taxon-name-part> <tp:taxon-name-part taxon-name-part-type="species" reg="marlothii">marlothii</tp:taxon-name-part> <tp:taxon-name-part taxon-name-part-type="infraspecific-rank">subsp.</tp:taxon-name-part> <tp:taxon-name-part taxon-name-part-type="subspecies" reg="marlothii">marlothii</tp:taxon-name-part></tp:taxon-name> grows in a wide variety of habitats, including bushveld on stony, usually bare soils or rocky outcrops. <tp:taxon-name><tp:taxon-name-part taxon-name-part-type="genus" reg="Aloe">Aloe</tp:taxon-name-part> <tp:taxon-name-part taxon-name-part-type="species" reg="marlothii">marlothii</tp:taxon-name-part> <tp:taxon-name-part taxon-name-part-type="infraspecific-rank">subsp.</tp:taxon-name-part> <tp:taxon-name-part taxon-name-part-type="subspecies" reg="orientalis">orientalis</tp:taxon-name-part></tp:taxon-name> is confined to coastal grassland in sandy soil.</p></tp:treatment-sec><tp:treatment-sec sec-type="description" id="SECID0EQDDK"><title>Diagnostic characters.</title><p><italic><tp:taxon-name><tp:taxon-name-part taxon-name-part-type="genus" reg="Aloe">Aloe</tp:taxon-name-part> <tp:taxon-name-part taxon-name-part-type="species" reg="marlothii">marlothii</tp:taxon-name-part></tp:taxon-name></italic> differs from the other tall often single-stemmed aloes in KwaZulu-Natal with branched inflorescences and persistent dried leaves (<italic><tp:taxon-name><tp:taxon-name-part taxon-name-part-type="genus" reg="Aloe">Aloe</tp:taxon-name-part> <tp:taxon-name-part taxon-name-part-type="species" reg="candelabrum">candelabrum</tp:taxon-name-part></tp:taxon-name></italic>, <italic><tp:taxon-name><tp:taxon-name-part taxon-name-part-type="genus" reg="Aloe">Aloe</tp:taxon-name-part> <tp:taxon-name-part taxon-name-part-type="species" reg="pluridens">pluridens</tp:taxon-name-part></tp:taxon-name></italic>, <italic><tp:taxon-name><tp:taxon-name-part taxon-name-part-type="genus" reg="Aloe">Aloe</tp:taxon-name-part> <tp:taxon-name-part taxon-name-part-type="species" reg="rupestris">rupestris</tp:taxon-name-part></tp:taxon-name></italic>, <italic><tp:taxon-name><tp:taxon-name-part taxon-name-part-type="genus" reg="Aloe">Aloe</tp:taxon-name-part> <tp:taxon-name-part taxon-name-part-type="species" reg="spectabilis">spectabilis</tp:taxon-name-part></tp:taxon-name></italic> and <italic><tp:taxon-name><tp:taxon-name-part taxon-name-part-type="genus" reg="Aloe">Aloe</tp:taxon-name-part> <tp:taxon-name-part taxon-name-part-type="species" reg="thraskii">thraskii</tp:taxon-name-part></tp:taxon-name></italic>), by having its racemes horizontal to oblique (not erect) with the flowers secund. The inflorescence is much-branched with up to 30 racemes. Flowers are yellow to orange, up to 35 mm long with the inner segment tips purplish and the exserted portion of stamens deep purple (not deep purplish-black to black segment tips and orange filaments as in <italic><tp:taxon-name><tp:taxon-name-part taxon-name-part-type="genus" reg="Aloe">Aloe</tp:taxon-name-part> <tp:taxon-name-part taxon-name-part-type="species" reg="spectabilis">spectabilis</tp:taxon-name-part></tp:taxon-name></italic>). <tp:taxon-name><tp:taxon-name-part taxon-name-part-type="genus" reg="Aloe">Aloe</tp:taxon-name-part> <tp:taxon-name-part taxon-name-part-type="species" reg="marlothii">marlothii</tp:taxon-name-part> <tp:taxon-name-part taxon-name-part-type="infraspecific-rank">subsp.</tp:taxon-name-part> <tp:taxon-name-part taxon-name-part-type="subspecies" reg="marlothii">marlothii</tp:taxon-name-part></tp:taxon-name> is further distinguished by the presence of copious spines on both leaf surfaces. The main characters separating <tp:taxon-name><tp:taxon-name-part taxon-name-part-type="genus" reg="Aloe">Aloe</tp:taxon-name-part> <tp:taxon-name-part taxon-name-part-type="species" reg="marlothii">marlothii</tp:taxon-name-part> <tp:taxon-name-part taxon-name-part-type="infraspecific-rank">subsp.</tp:taxon-name-part> <tp:taxon-name-part taxon-name-part-type="subspecies" reg="orientalis">orientalis</tp:taxon-name-part></tp:taxon-name> Glen &amp; D.S.Hardy from the typical subspecies is its short stems of up to 1.75 m (not up to 4 m), that are sometimes oblique or procumbent and often suckering to form clumps (not solitary rosettes). Its leaves also have no or only a few surface prickles, while its racemes are usually oblique (not as horizontal as in subsp. <tp:taxon-name><tp:taxon-name-part taxon-name-part-type="genus" reg="Aloe"/><tp:taxon-name-part taxon-name-part-type="species" reg="marlothii"/> <tp:taxon-name-part taxon-name-part-type="subspecies" reg="marlothii">marlothii</tp:taxon-name-part></tp:taxon-name>). Drying leaves of <tp:taxon-name><tp:taxon-name-part taxon-name-part-type="genus" reg="Aloe">Aloe</tp:taxon-name-part> <tp:taxon-name-part taxon-name-part-type="species" reg="marlothii">marlothii</tp:taxon-name-part> <tp:taxon-name-part taxon-name-part-type="infraspecific-rank">subsp.</tp:taxon-name-part> <tp:taxon-name-part taxon-name-part-type="subspecies" reg="orientalis">orientalis</tp:taxon-name-part></tp:taxon-name> have a peculiar, unpleasant odour (<xref ref-type="bibr" rid="B14">Glen and Hardy 1987</xref>).</p></tp:treatment-sec><tp:treatment-sec sec-type="conservation status" id="SECID0EJIDK"><title>Conservation status.</title><p>Both subspecies are Least Concern (<xref ref-type="bibr" rid="B37">Raimondo et al. 2009</xref>).</p><p><bold>Distribution.</bold><tp:taxon-name><tp:taxon-name-part taxon-name-part-type="genus" reg="Aloe">Aloe</tp:taxon-name-part> <tp:taxon-name-part taxon-name-part-type="species" reg="marlothii">marlothii</tp:taxon-name-part> <tp:taxon-name-part taxon-name-part-type="infraspecific-rank">subsp.</tp:taxon-name-part> <tp:taxon-name-part taxon-name-part-type="subspecies" reg="marlothii">marlothii</tp:taxon-name-part></tp:taxon-name> (red on map) is widespread throughout North-West, Limpopo (as far north as the Soutpansberg), Mpumalanga, Gauteng and KwaZulu-Natal in South Africa, as well as in south-eastern Botswana and into western Eswatini. <tp:taxon-name><tp:taxon-name-part taxon-name-part-type="genus" reg="Aloe">Aloe</tp:taxon-name-part> <tp:taxon-name-part taxon-name-part-type="species" reg="marlothii">marlothii</tp:taxon-name-part> <tp:taxon-name-part taxon-name-part-type="infraspecific-rank">subsp.</tp:taxon-name-part> <tp:taxon-name-part taxon-name-part-type="subspecies" reg="orientalis">orientalis</tp:taxon-name-part></tp:taxon-name> (orange on map) is only known from northern KwaZulu-Natal in South Africa, as well as southern Mozambique and low lying areas of Eswatini (Fig. <xref ref-type="fig" rid="F22">22</xref>). It is near-endemic to the Maputaland Centre of Endemism.</p></tp:treatment-sec><tp:treatment-sec sec-type="notes" id="SECID0E4JDK"><title>Notes.</title><p><italic><tp:taxon-name><tp:taxon-name-part taxon-name-part-type="genus" reg="Aloe">Aloe</tp:taxon-name-part> <tp:taxon-name-part taxon-name-part-type="species" reg="marlothii">marlothii</tp:taxon-name-part></tp:taxon-name></italic> grades through intermediates into <italic><tp:taxon-name><tp:taxon-name-part taxon-name-part-type="genus" reg="Aloe">Aloe</tp:taxon-name-part> <tp:taxon-name-part taxon-name-part-type="species" reg="spectabilis">spectabilis</tp:taxon-name-part></tp:taxon-name></italic> Reynolds at some localities (<xref ref-type="bibr" rid="B38">Reynolds 1950</xref>). As a result, the two species are considered conspecific by some authors (<xref ref-type="bibr" rid="B15">Glen and Hardy 2000</xref>; <xref ref-type="bibr" rid="B6">Carter et al. 2011</xref>).</p><fig id="F22" position="float" orientation="portrait"><object-id xmlns:xlink="http://www.w3.org/1999/xlink" content-type="doi" xlink:type="simple">10.3897/phytokeys.142.48365.figure22</object-id><object-id xmlns:xlink="http://www.w3.org/1999/xlink" content-type="arpha" xlink:type="simple">F3A00F37-D781-5E88-A458-2B1D907AB01D</object-id><label>Figure 22.</label><caption><p><tp:taxon-name><tp:taxon-name-part taxon-name-part-type="genus" reg="Aloe">Aloe</tp:taxon-name-part> <tp:taxon-name-part taxon-name-part-type="species" reg="marlothii">marlothii</tp:taxon-name-part> <tp:taxon-name-part taxon-name-part-type="infraspecific-rank">subsp.</tp:taxon-name-part> <tp:taxon-name-part taxon-name-part-type="subspecies" reg="marlothii">marlothii</tp:taxon-name-part></tp:taxon-name> (red on map) and <tp:taxon-name><tp:taxon-name-part taxon-name-part-type="genus" reg="Aloe">Aloe</tp:taxon-name-part> <tp:taxon-name-part taxon-name-part-type="species" reg="marlothii">marlothii</tp:taxon-name-part> <tp:taxon-name-part taxon-name-part-type="infraspecific-rank">subsp.</tp:taxon-name-part> <tp:taxon-name-part taxon-name-part-type="subspecies" reg="orientalis">orientalis</tp:taxon-name-part></tp:taxon-name> (orange on map). Photos: G.F. Smith (subsp. <tp:taxon-name><tp:taxon-name-part taxon-name-part-type="genus" reg="Aloe"/><tp:taxon-name-part taxon-name-part-type="species" reg="marlothii"/><tp:taxon-name-part taxon-name-part-type="subspecies" reg="marlothii">marlothii</tp:taxon-name-part></tp:taxon-name>), N.R. Crouch (subsp. <tp:taxon-name><tp:taxon-name-part taxon-name-part-type="genus" reg="Aloe"/><tp:taxon-name-part taxon-name-part-type="species" reg="marlothii"/><tp:taxon-name-part taxon-name-part-type="subspecies" reg="orientalis">orientalis</tp:taxon-name-part></tp:taxon-name>).</p></caption><graphic xmlns:xlink="http://www.w3.org/1999/xlink" xlink:href="phytokeys-142-001-g022.jpg" position="float" orientation="portrait" xlink:type="simple" id="oo_388248.jpg"><uri content-type="original_file" xlink:type="simple">https://binary.pensoft.net/fig/388248</uri></graphic></fig></tp:treatment-sec><ref-list><ref id="B14"><mixed-citation xmlns:xlink="http://www.w3.org/1999/xlink" xlink:type="simple"><person-group><name name-style="western"><surname>Glen</surname><given-names>HF</given-names></name><name name-style="western"><surname>Hardy</surname><given-names>DS</given-names></name></person-group> (<year>1987</year>) Nomenclatural notes on three southern African representatives of the genus <italic><tp:taxon-name><tp:taxon-name-part taxon-name-part-type="genus">Aloe</tp:taxon-name-part></tp:taxon-name></italic>. South African Journal of Botany 53(6): 489–492. <ext-link xlink:type="simple" ext-link-type="doi" xlink:href="10.1016/S0254-6299(16)31383-7">https://doi.org/10.1016/S0254-6299(16)31383-7</ext-link></mixed-citation></ref><ref id="B37"><mixed-citation xmlns:xlink="http://www.w3.org/1999/xlink" xlink:type="simple"><person-group><name name-style="western"><surname>Raimondo</surname><given-names>D</given-names></name><name name-style="western"><surname>Von Staden</surname><given-names>L</given-names></name><name name-style="western"><surname>Foden</surname><given-names>W</given-names></name><name name-style="western"><surname>Victor</surname><given-names>JE</given-names></name><name name-style="western"><surname>Helme</surname><given-names>NA</given-names></name><name name-style="western"><surname>Turner</surname><given-names>RC</given-names></name><name name-style="western"><surname>Kamundi</surname><given-names>DA</given-names></name><name name-style="western"><surname>Manyama</surname><given-names>PA</given-names></name></person-group> (<year>2009</year>) Red List of South African Plants. Strelitzia 25. South African National Biodiversity Institute, Pretoria.</mixed-citation></ref><ref id="B38"><mixed-citation xmlns:xlink="http://www.w3.org/1999/xlink" xlink:type="simple"><person-group><name name-style="western"><surname>Reynolds</surname><given-names>GW</given-names></name></person-group> (<year>1950</year>) The Aloes of South Africa. Aloes of South Africa Book Fund, Johannesburg.</mixed-citation></ref><ref id="B15"><mixed-citation xmlns:xlink="http://www.w3.org/1999/xlink" xlink:type="simple"><person-group><name name-style="western"><surname>Glen</surname><given-names>HF</given-names></name><name name-style="western"><surname>Hardy</surname><given-names>DS</given-names></name></person-group> (<year>2000</year>) <article-title><tp:taxon-name><tp:taxon-name-part taxon-name-part-type="family">Aloaceae</tp:taxon-name-part></tp:taxon-name> (First part): <italic><tp:taxon-name><tp:taxon-name-part taxon-name-part-type="genus">Aloe</tp:taxon-name-part></tp:taxon-name></italic>.</article-title> In: <person-group><name name-style="western"><surname>Germishuizen</surname><given-names>G</given-names></name></person-group> (<role>Ed.</role>) <issue-title>Flora of Southern Africa, Vol.</issue-title><source>5, Part 1, Fascicle 1. National Botanical Institute, South Africa</source>, <fpage>1</fpage>–<lpage>167</lpage>.</mixed-citation></ref><ref id="B6"><mixed-citation xmlns:xlink="http://www.w3.org/1999/xlink" xlink:type="simple"><person-group><name name-style="western"><surname>Carter</surname><given-names>S</given-names></name><name name-style="western"><surname>Lavranos</surname><given-names>JJ</given-names></name><name name-style="western"><surname>Newton</surname><given-names>LE</given-names></name><name name-style="western"><surname>Walker</surname><given-names>CC</given-names></name></person-group> (<year>2011</year>) Aloes: the Definitive Guide. Kew Publishing, Royal Botanic Gardens, Kew / British Cactus &amp; Succulent Society.</mixed-citation></ref></ref-list></tp:taxon-treatment>
