# Supplementary material for: A synoptic review of the aloes (Asphodelaceae, Alooideae) of KwaZulu-Natal, an ecologically diverse province in eastern South Africa
Source: PhytoKeys. 2020 Mar 12;142:1–88. doi: 10.3897/phytokeys.142.48365 (PMC7082394; doi:10.3897/phytokeys.142.48365)
Supplement: XML Treatment for Aloe micracantha [file phytokeys.142.48365-treatment22.xml]

<!DOCTYPE tp:taxon-treatment
  PUBLIC "-//TaxonX//DTD Taxonomic Treatment Publishing DTD v0 20100105//EN" "tax-treatment-NSO.dtd">
<tp:taxon-treatment xmlns:tp="http://www.plazi.org/taxpub"><tp:treatment-meta><kwd-group><label>Taxon classification</label><kwd><named-content xmlns:xlink="http://www.w3.org/1999/xlink" content-type="kingdom">Plantae</named-content></kwd><kwd><named-content xmlns:xlink="http://www.w3.org/1999/xlink" content-type="order">Asparagales</named-content></kwd><kwd><named-content xmlns:xlink="http://www.w3.org/1999/xlink" content-type="family">Asphodelaceae</named-content></kwd></kwd-group><mixed-citation publication-type="journal"><person-group><name><surname>Klopper</surname><given-names>Ronell R.</given-names></name><name><surname>Crouch</surname><given-names>Neil R.</given-names></name><name><surname>Smith</surname><given-names>Gideon F.</given-names></name><name><surname>van Wyk</surname><given-names>Abraham E.</given-names></name></person-group><article-title>A synoptic review of the aloes (<tp:taxon-name><tp:taxon-name-part taxon-name-part-type="family">Asphodelaceae</tp:taxon-name-part></tp:taxon-name>, <tp:taxon-name><tp:taxon-name-part taxon-name-part-type="subfamily">Alooideae</tp:taxon-name-part></tp:taxon-name>) of KwaZulu-Natal, an ecologically diverse province in eastern South Africa</article-title><source>PhytoKeys</source><day>12</day><month>3</month><year>2020</year><volume>142</volume><fpage>1</fpage><lpage>88</lpage><pub-id pub-id-type="doi">10.3897/phytokeys.142.48365</pub-id></mixed-citation></tp:treatment-meta><tp:nomenclature><tp:taxon-name><object-id xmlns:xlink="http://www.w3.org/1999/xlink" content-type="arpha" xlink:type="simple">4D64F3DE-B00A-5518-9A40-1C6FB7B633F2</object-id>
            <tp:taxon-name-part taxon-name-part-type="genus" reg="Aloe">Aloe</tp:taxon-name-part>
            <tp:taxon-name-part taxon-name-part-type="species" reg="micracantha">micracantha</tp:taxon-name-part>
          </tp:taxon-name><tp:taxon-authority>Haw.</tp:taxon-authority></tp:nomenclature><tp:treatment-sec sec-type="Common names" id="SECID0EPODK"><title>Common names.</title><p>Wateraalwyn (Afrikaans).</p></tp:treatment-sec><tp:treatment-sec sec-type="description" id="SECID0EUODK"><title>Description.</title><p>Grass aloe, 0.35–0.50 m high; rosettes usually solitary. Acaulescent plants or <bold><italic>stem</italic></bold> very short, simple, sometimes 1- or 2-branched, erect. <bold><italic>Leaves</italic></bold> multifarious, sub-distichous in young plants, erect, rigid, deep green to yellowish-green, with copious white, subtuberculate and subspinulescent spots especially on lower surface towards base, deeply channelled on upper surface, narrowly deltoid to linear, acuminate, 30–50 cm long, 2–4 cm wide at base; margin with firm, white teeth, up to 2 mm long, 1–3 mm apart; exudate clear. <bold><italic>Inflorescence</italic></bold> 0.45–0.50 m high, erect, simple. <bold><italic>Raceme</italic></bold> capitate, somewhat corymbose, ± 8 cm long, dense. <bold><italic>Floral bracts</italic></bold> ± 35 mm long, 5–7 mm wide. <bold><italic>Pedicels</italic></bold> 20–35 mm long. <bold><italic>Flowers</italic></bold>: <italic>perianth</italic> salmon-pink to reddish-orange, 25–40 mm long, slightly constricted above ovary, slightly widening towards wide open mouth, basally stipitate, straight, cylindrical-trigonous; outer segments free to base; <italic>stamens</italic> exserted 0–1 mm; <italic>style</italic> exserted 1–2 mm.</p></tp:treatment-sec><tp:treatment-sec sec-type="Flowering time" id="SECID0EVPDK"><title>Flowering time.</title><p>January–March.</p></tp:treatment-sec><tp:treatment-sec sec-type="habitat" id="SECID0E1PDK"><title>Habitat.</title><p>Well-drained, dry, open sandy or stony places in coastal grassland, often wedged between rocks.</p></tp:treatment-sec><tp:treatment-sec sec-type="description" id="SECID0E6PDK"><title>Diagnostic characters.</title><p><italic><tp:taxon-name><tp:taxon-name-part taxon-name-part-type="genus" reg="Aloe">Aloe</tp:taxon-name-part> <tp:taxon-name-part taxon-name-part-type="species" reg="micracantha">micracantha</tp:taxon-name-part></tp:taxon-name></italic> can be distinguished from other grass aloes in KwaZulu-Natal with unkeeled leaves that are usually narrower than 3.5 cm and that lack a bulb-like underground swelling (<italic><tp:taxon-name><tp:taxon-name-part taxon-name-part-type="genus" reg="Aloe">Aloe</tp:taxon-name-part> <tp:taxon-name-part taxon-name-part-type="species" reg="dominella">dominella</tp:taxon-name-part></tp:taxon-name></italic>, <italic><tp:taxon-name><tp:taxon-name-part taxon-name-part-type="genus" reg="Aloe">Aloe</tp:taxon-name-part> <tp:taxon-name-part taxon-name-part-type="species" reg="linearifolia">linearifolia</tp:taxon-name-part></tp:taxon-name></italic>, <italic><tp:taxon-name><tp:taxon-name-part taxon-name-part-type="genus" reg="Aloe">Aloe</tp:taxon-name-part> <tp:taxon-name-part taxon-name-part-type="species" reg="minima">minima</tp:taxon-name-part></tp:taxon-name></italic>, <italic><tp:taxon-name><tp:taxon-name-part taxon-name-part-type="genus" reg="Aloe">Aloe</tp:taxon-name-part> <tp:taxon-name-part taxon-name-part-type="species" reg="nicholsii">nicholsii</tp:taxon-name-part></tp:taxon-name></italic>, <italic><tp:taxon-name><tp:taxon-name-part taxon-name-part-type="genus" reg="Aloe">Aloe</tp:taxon-name-part> <tp:taxon-name-part taxon-name-part-type="species" reg="parviflora">parviflora</tp:taxon-name-part></tp:taxon-name></italic> and <italic><tp:taxon-name><tp:taxon-name-part taxon-name-part-type="genus" reg="Aloe">Aloe</tp:taxon-name-part> <tp:taxon-name-part taxon-name-part-type="species" reg="saundersiae">saundersiae</tp:taxon-name-part></tp:taxon-name></italic>), by the multifarious to sub-distichous, erect and rigid, deep yellowish-green, smoothly channelled (not sharply keeled) leaves (30–50 × 2–4 cm), with copious white spots on both surfaces. It is also characterised by the unbranched inflorescences (0.45–0.50 m high) with dense, capitate racemes, where the pedicels (20–35 mm long), perianth (25–40 mm long) and ovary are all salmon-pink. Rosettes are usually solitary.</p></tp:treatment-sec><tp:treatment-sec sec-type="conservation status" id="SECID0ESSDK"><title>Conservation status.</title><p>Near-threatened. Threats include agricultural practices, urban expansion and the encroachment of alien invasives (<xref ref-type="bibr" rid="B37">Raimondo et al. 2009</xref>).</p></tp:treatment-sec><tp:treatment-sec sec-type="distribution" id="SECID0E3SDK"><title>Distribution.</title><p>Occurs in a fairly narrow coastal to near-coastal strip from the Uniondale area in the Western Cape to Bathurst in the Eastern Cape, with outlier collections from Mt Ayliff in the north-eastern Eastern Cape and Karkloof in KwaZulu-Natal, South Africa (Fig. <xref ref-type="fig" rid="F23">23</xref>). It is the grass aloe with the most westerly distribution in southern Africa and the only grass aloe to occur in Fynbos vegetation.</p><fig id="F23" position="float" orientation="portrait"><object-id xmlns:xlink="http://www.w3.org/1999/xlink" content-type="doi" xlink:type="simple">10.3897/phytokeys.142.48365.figure23</object-id><object-id xmlns:xlink="http://www.w3.org/1999/xlink" content-type="arpha" xlink:type="simple">47833529-4081-5413-BA93-BC874914C239</object-id><label>Figure 23.</label><caption><p><italic><tp:taxon-name><tp:taxon-name-part taxon-name-part-type="genus" reg="Aloe">Aloe</tp:taxon-name-part> <tp:taxon-name-part taxon-name-part-type="species" reg="micracantha">micracantha</tp:taxon-name-part></tp:taxon-name></italic>. Photo: G.F. Smith.</p></caption><graphic xmlns:xlink="http://www.w3.org/1999/xlink" xlink:href="phytokeys-142-001-g023.jpg" position="float" orientation="portrait" xlink:type="simple" id="oo_388249.jpg"><uri content-type="original_file" xlink:type="simple">https://binary.pensoft.net/fig/388249</uri></graphic></fig></tp:treatment-sec><ref-list><ref id="B37"><mixed-citation xmlns:xlink="http://www.w3.org/1999/xlink" xlink:type="simple"><person-group><name name-style="western"><surname>Raimondo</surname><given-names>D</given-names></name><name name-style="western"><surname>Von Staden</surname><given-names>L</given-names></name><name name-style="western"><surname>Foden</surname><given-names>W</given-names></name><name name-style="western"><surname>Victor</surname><given-names>JE</given-names></name><name name-style="western"><surname>Helme</surname><given-names>NA</given-names></name><name name-style="western"><surname>Turner</surname><given-names>RC</given-names></name><name name-style="western"><surname>Kamundi</surname><given-names>DA</given-names></name><name name-style="western"><surname>Manyama</surname><given-names>PA</given-names></name></person-group> (<year>2009</year>) Red List of South African Plants. Strelitzia 25. South African National Biodiversity Institute, Pretoria.</mixed-citation></ref></ref-list></tp:taxon-treatment>
