# Supplementary material for: A synoptic review of the aloes (Asphodelaceae, Alooideae) of KwaZulu-Natal, an ecologically diverse province in eastern South Africa
Source: PhytoKeys. 2020 Mar 12;142:1–88. doi: 10.3897/phytokeys.142.48365 (PMC7082394; doi:10.3897/phytokeys.142.48365)
Supplement: XML Treatment for Aloe modesta [file phytokeys.142.48365-treatment24.xml]

<!DOCTYPE tp:taxon-treatment
  PUBLIC "-//TaxonX//DTD Taxonomic Treatment Publishing DTD v0 20100105//EN" "tax-treatment-NSO.dtd">
<tp:taxon-treatment xmlns:tp="http://www.plazi.org/taxpub"><tp:treatment-meta><kwd-group><label>Taxon classification</label><kwd><named-content xmlns:xlink="http://www.w3.org/1999/xlink" content-type="kingdom">Plantae</named-content></kwd><kwd><named-content xmlns:xlink="http://www.w3.org/1999/xlink" content-type="order">Asparagales</named-content></kwd><kwd><named-content xmlns:xlink="http://www.w3.org/1999/xlink" content-type="family">Asphodelaceae</named-content></kwd></kwd-group><mixed-citation publication-type="journal"><person-group><name><surname>Klopper</surname><given-names>Ronell R.</given-names></name><name><surname>Crouch</surname><given-names>Neil R.</given-names></name><name><surname>Smith</surname><given-names>Gideon F.</given-names></name><name><surname>van Wyk</surname><given-names>Abraham E.</given-names></name></person-group><article-title>A synoptic review of the aloes (<tp:taxon-name><tp:taxon-name-part taxon-name-part-type="family">Asphodelaceae</tp:taxon-name-part></tp:taxon-name>, <tp:taxon-name><tp:taxon-name-part taxon-name-part-type="subfamily">Alooideae</tp:taxon-name-part></tp:taxon-name>) of KwaZulu-Natal, an ecologically diverse province in eastern South Africa</article-title><source>PhytoKeys</source><day>12</day><month>3</month><year>2020</year><volume>142</volume><fpage>1</fpage><lpage>88</lpage><pub-id pub-id-type="doi">10.3897/phytokeys.142.48365</pub-id></mixed-citation></tp:treatment-meta><tp:nomenclature><tp:taxon-name><object-id xmlns:xlink="http://www.w3.org/1999/xlink" content-type="arpha" xlink:type="simple">C4DA128E-11C6-5604-8B34-BDAEF7418A58</object-id>
            <tp:taxon-name-part taxon-name-part-type="genus" reg="Aloe">Aloe</tp:taxon-name-part>
            <tp:taxon-name-part taxon-name-part-type="species" reg="modesta">modesta</tp:taxon-name-part>
          </tp:taxon-name><tp:taxon-authority>Reynolds</tp:taxon-authority></tp:nomenclature><tp:treatment-sec sec-type="Common names" id="SECID0E22DK"><title>Common names.</title><p>Vlei aloe (English); vlei-aalwyn (Afrikaans).</p></tp:treatment-sec><tp:treatment-sec sec-type="description" id="SECID0EA3DK"><title>Description.</title><p>Grass aloe. Acaulescent plants; rosettes solitary, erect, 0.2–0.3 m high; leaf bases forming bulb-like swelling underground. <bold><italic>Leaves</italic></bold> rosulate, erect, dull deep green, upper surface without spots, lower surface copiously white-spotted near base, linear-acute, slightly channelled on upper surface, 15–20 cm long, 0.8–0.9 cm wide at ground level; margin exceedingly narrow, cartilaginous, translucent, without teeth or with minute soft whitish teeth; exudate clear. <bold><italic>Inflorescence</italic></bold> 0.25–0.30 m high, erect, simple. <bold><italic>Raceme</italic></bold> subcapitate, slightly conical, 3.5–4.0 cm long, 3.0–3.5 cm wide, very dense. <bold><italic>Floral bracts</italic></bold> 10–13 mm long, 4–6 mm wide. <bold><italic>Pedicels</italic></bold> 1 mm long. <bold><italic>Flowers</italic></bold>: <italic>perianth</italic> yellowish-green, scented, 10–15 mm long, 4 mm across ovary, not narrowed above ovary, slightly narrowed towards slightly upturned mouth, cylindrical-trigonous; outer segments free to base; <italic>stamens</italic> exserted 2–3 mm; <italic>style</italic> exserted 3–5 mm.</p></tp:treatment-sec><tp:treatment-sec sec-type="Flowering time" id="SECID0E53DK"><title>Flowering time.</title><p>January–February.</p></tp:treatment-sec><tp:treatment-sec sec-type="habitat" id="SECID0ED4DK"><title>Habitat.</title><p>Stony ground in high altitude open grassland in areas characterised by cold winters and high rainfall. Reasonably heavy and sometimes shale soils.</p></tp:treatment-sec><tp:treatment-sec sec-type="description" id="SECID0EI4DK"><title>Diagnostic characters.</title><p><italic><tp:taxon-name><tp:taxon-name-part taxon-name-part-type="genus" reg="Aloe">Aloe</tp:taxon-name-part> <tp:taxon-name-part taxon-name-part-type="species" reg="modesta">modesta</tp:taxon-name-part></tp:taxon-name></italic> can be distinguished from other grass aloes in KwaZulu-Natal where the leaf bases form a subterranean bulb-like swelling (<italic><tp:taxon-name><tp:taxon-name-part taxon-name-part-type="genus" reg="Aloe">Aloe</tp:taxon-name-part> <tp:taxon-name-part taxon-name-part-type="species" reg="bergeriana">bergeriana</tp:taxon-name-part></tp:taxon-name></italic>, <italic><tp:taxon-name><tp:taxon-name-part taxon-name-part-type="genus" reg="Aloe">Aloe</tp:taxon-name-part> <tp:taxon-name-part taxon-name-part-type="species" reg="inconspicua">inconspicua</tp:taxon-name-part></tp:taxon-name></italic> and <italic><tp:taxon-name><tp:taxon-name-part taxon-name-part-type="genus" reg="Aloe">Aloe</tp:taxon-name-part> <tp:taxon-name-part taxon-name-part-type="species" reg="kniphofioides">kniphofioides</tp:taxon-name-part></tp:taxon-name></italic>), by the narrow leaves (15–20 × 0.8–0.9 cm) with minute translucent marginal teeth and that are copiously spotted near the base of the lower surface. It is also characterised by the very dense, unbranched, subcapitate raceme (3.5–4.0 cm long) with almost sessile, yellow, sweetly scented flowers (10–15 mm long). It is the only species of aloe with scented flowers outside of Madagascar (<xref ref-type="bibr" rid="B12">Dyer and Hardy 1974</xref>; <xref ref-type="bibr" rid="B50">Van der Riet 1977</xref>; <xref ref-type="bibr" rid="B15">Glen and Hardy 2000</xref>).</p></tp:treatment-sec><tp:treatment-sec sec-type="conservation status" id="SECID0EG6DK"><title>Conservation status.</title><p>Endangered. Threats include commercial afforestation, overgrazing, alien invasives and urban expansion (<xref ref-type="bibr" rid="B37">Raimondo et al. 2009</xref>, L. von Staden pers. comm.).</p></tp:treatment-sec><tp:treatment-sec sec-type="distribution" id="SECID0EQ6DK"><title>Distribution.</title><p>Known only from the mountains around Barberton and near Dullstroom and Lydenburg, Mpumalanga and from the Wakkerstroom area near the KwaZulu-Natal border, South Africa (Fig. <xref ref-type="fig" rid="F25">25</xref>).</p><fig id="F25" position="float" orientation="portrait"><object-id xmlns:xlink="http://www.w3.org/1999/xlink" content-type="doi" xlink:type="simple">10.3897/phytokeys.142.48365.figure25</object-id><object-id xmlns:xlink="http://www.w3.org/1999/xlink" content-type="arpha" xlink:type="simple">BBDFF9F7-B3FC-5A7B-8174-13ECB9CD5A8A</object-id><label>Figure 25.</label><caption><p><italic><tp:taxon-name><tp:taxon-name-part taxon-name-part-type="genus" reg="Aloe">Aloe</tp:taxon-name-part> <tp:taxon-name-part taxon-name-part-type="species" reg="modesta">modesta</tp:taxon-name-part></tp:taxon-name></italic>. Photo: H.M. Steyn.</p></caption><graphic xmlns:xlink="http://www.w3.org/1999/xlink" xlink:href="phytokeys-142-001-g025.jpg" position="float" orientation="portrait" xlink:type="simple" id="oo_388251.jpg"><uri content-type="original_file" xlink:type="simple">https://binary.pensoft.net/fig/388251</uri></graphic></fig></tp:treatment-sec><ref-list><ref id="B12"><mixed-citation xmlns:xlink="http://www.w3.org/1999/xlink" xlink:type="simple"><person-group><name name-style="western"><surname>Dyer</surname><given-names>RA</given-names></name><name name-style="western"><surname>Hardy</surname><given-names>DS</given-names></name></person-group> (<year>1974</year>) <article-title>Addendum I.</article-title> In: <person-group><name name-style="western"><surname>Reynolds</surname><given-names>GW</given-names></name></person-group> (<role>Ed.</role>) <issue-title>The Aloes of South Africa, 3rd edn.</issue-title><source>Balkema, Cape Town</source>, <fpage>509</fpage>–<lpage>516</lpage>.</mixed-citation></ref><ref id="B50"><mixed-citation xmlns:xlink="http://www.w3.org/1999/xlink" xlink:type="simple"><person-group><name name-style="western"><surname>Van der Riet</surname><given-names>WB</given-names></name></person-group> (<year>1977</year>) <article-title><italic><tp:taxon-name><tp:taxon-name-part taxon-name-part-type="genus">Aloe</tp:taxon-name-part> <tp:taxon-name-part taxon-name-part-type="species">modesta</tp:taxon-name-part></tp:taxon-name></italic> – our fragrant aloe.</article-title><source>Veld &amp; Flora</source><volume>63</volume>(<issue>1</issue>): <fpage>20</fpage>–<lpage>22</lpage>.</mixed-citation></ref><ref id="B15"><mixed-citation xmlns:xlink="http://www.w3.org/1999/xlink" xlink:type="simple"><person-group><name name-style="western"><surname>Glen</surname><given-names>HF</given-names></name><name name-style="western"><surname>Hardy</surname><given-names>DS</given-names></name></person-group> (<year>2000</year>) <article-title><tp:taxon-name><tp:taxon-name-part taxon-name-part-type="family">Aloaceae</tp:taxon-name-part></tp:taxon-name> (First part): <italic><tp:taxon-name><tp:taxon-name-part taxon-name-part-type="genus">Aloe</tp:taxon-name-part></tp:taxon-name></italic>.</article-title> In: <person-group><name name-style="western"><surname>Germishuizen</surname><given-names>G</given-names></name></person-group> (<role>Ed.</role>) <issue-title>Flora of Southern Africa, Vol.</issue-title><source>5, Part 1, Fascicle 1. National Botanical Institute, South Africa</source>, <fpage>1</fpage>–<lpage>167</lpage>.</mixed-citation></ref><ref id="B37"><mixed-citation xmlns:xlink="http://www.w3.org/1999/xlink" xlink:type="simple"><person-group><name name-style="western"><surname>Raimondo</surname><given-names>D</given-names></name><name name-style="western"><surname>Von Staden</surname><given-names>L</given-names></name><name name-style="western"><surname>Foden</surname><given-names>W</given-names></name><name name-style="western"><surname>Victor</surname><given-names>JE</given-names></name><name name-style="western"><surname>Helme</surname><given-names>NA</given-names></name><name name-style="western"><surname>Turner</surname><given-names>RC</given-names></name><name name-style="western"><surname>Kamundi</surname><given-names>DA</given-names></name><name name-style="western"><surname>Manyama</surname><given-names>PA</given-names></name></person-group> (<year>2009</year>) Red List of South African Plants. Strelitzia 25. South African National Biodiversity Institute, Pretoria.</mixed-citation></ref></ref-list></tp:taxon-treatment>
