# Supplementary material for: A synoptic review of the aloes (Asphodelaceae, Alooideae) of KwaZulu-Natal, an ecologically diverse province in eastern South Africa
Source: PhytoKeys. 2020 Mar 12;142:1–88. doi: 10.3897/phytokeys.142.48365 (PMC7082394; doi:10.3897/phytokeys.142.48365)
Supplement: XML Treatment for Aloe mudenensis [file phytokeys.142.48365-treatment25.xml]

<!DOCTYPE tp:taxon-treatment
  PUBLIC "-//TaxonX//DTD Taxonomic Treatment Publishing DTD v0 20100105//EN" "tax-treatment-NSO.dtd">
<tp:taxon-treatment xmlns:tp="http://www.plazi.org/taxpub"><tp:treatment-meta><kwd-group><label>Taxon classification</label><kwd><named-content xmlns:xlink="http://www.w3.org/1999/xlink" content-type="kingdom">Plantae</named-content></kwd><kwd><named-content xmlns:xlink="http://www.w3.org/1999/xlink" content-type="order">Asparagales</named-content></kwd><kwd><named-content xmlns:xlink="http://www.w3.org/1999/xlink" content-type="family">Asphodelaceae</named-content></kwd></kwd-group><mixed-citation publication-type="journal"><person-group><name><surname>Klopper</surname><given-names>Ronell R.</given-names></name><name><surname>Crouch</surname><given-names>Neil R.</given-names></name><name><surname>Smith</surname><given-names>Gideon F.</given-names></name><name><surname>van Wyk</surname><given-names>Abraham E.</given-names></name></person-group><article-title>A synoptic review of the aloes (<tp:taxon-name><tp:taxon-name-part taxon-name-part-type="family">Asphodelaceae</tp:taxon-name-part></tp:taxon-name>, <tp:taxon-name><tp:taxon-name-part taxon-name-part-type="subfamily">Alooideae</tp:taxon-name-part></tp:taxon-name>) of KwaZulu-Natal, an ecologically diverse province in eastern South Africa</article-title><source>PhytoKeys</source><day>12</day><month>3</month><year>2020</year><volume>142</volume><fpage>1</fpage><lpage>88</lpage><pub-id pub-id-type="doi">10.3897/phytokeys.142.48365</pub-id></mixed-citation></tp:treatment-meta><tp:nomenclature><label><sup><abbrev xmlns:xlink="http://www.w3.org/1999/xlink" xlink:title="reaches northeast of range" id="ABBRID0ENBEK" xlink:type="simple">NE</abbrev></sup></label><tp:taxon-name><object-id xmlns:xlink="http://www.w3.org/1999/xlink" content-type="arpha" xlink:type="simple">D60519E5-7B24-517C-9903-22D68EF4817D</object-id>
            <tp:taxon-name-part taxon-name-part-type="genus" reg="Aloe">Aloe</tp:taxon-name-part>
            <tp:taxon-name-part taxon-name-part-type="species" reg="mudenensis">mudenensis</tp:taxon-name-part>
          </tp:taxon-name><tp:taxon-authority>Reynolds</tp:taxon-authority></tp:nomenclature><tp:treatment-sec sec-type="Common names" id="SECID0E5BEK"><title>Common names.</title><p>Muden aloe (English); kleinaalwyn (Afrikaans); icena (Zulu).</p></tp:treatment-sec><tp:treatment-sec sec-type="description" id="SECID0EDCEK"><title>Description.</title><p>Caulescent plants, 0.25–0.5 m tall; rosettes simple or sometimes in small groups. <bold><italic>Stem</italic></bold> sometimes absent, usually up to 0.8 m, unbranched, erect or sometimes decumbent, without persistent dried leaves. <bold><italic>Leaves</italic></bold> densely rosulate, spreading, bluish-green, paler on lower surface, with numerous irregularly scattered white oblong spots on both surfaces, spots sometimes in irregular transverse bands, sometimes lineate, lower surface sometimes without spots and lineate, ovate-lanceolate, attenuate, 25–30 cm long, 8–9 cm wide; margin horny, with pungent, deltoid, brown, usually straight teeth, up to 7 mm long, 10–20 mm apart; exudate clear, drying reddish-purple. <bold><italic>Inflorescence</italic></bold> up to 1 m high, erect, 4- to 8-branched from about middle or below. <bold><italic>Racemes</italic></bold> subcapitate, broadly cylindrical, slightly conical, ± 12 cm long, 8–9 cm wide, rather dense. <bold><italic>Floral bracts</italic></bold> 12–15 cm, 2–4 mm wide. <bold><italic>Pedicels</italic></bold> 20–25 cm long. <bold><italic>Flowers</italic></bold>: <italic>perianth</italic> salmon-orange, sometimes red, 25–35 mm long, 8 mm across ovary, abruptly constricted above ovary to form subglobose basal swelling, enlarging towards wide-open mouth, slightly decurved; outer segments free for 5–9 mm; <italic>stamens</italic> exserted to 4 mm; <italic>style</italic> exserted to 5 mm.</p></tp:treatment-sec><tp:treatment-sec sec-type="Flowering time" id="SECID0EEDEK"><title>Flowering time.</title><p>June–July.</p></tp:treatment-sec><tp:treatment-sec sec-type="habitat" id="SECID0EJDEK"><title>Habitat.</title><p>Valley bushveld and thicket on sandy loam. Lower areas of warm valleys.</p></tp:treatment-sec><tp:treatment-sec sec-type="description" id="SECID0EODEK"><title>Diagnostic characters.</title><p><italic><tp:taxon-name><tp:taxon-name-part taxon-name-part-type="genus" reg="Aloe">Aloe</tp:taxon-name-part> <tp:taxon-name-part taxon-name-part-type="species" reg="mudenensis">mudenensis</tp:taxon-name-part></tp:taxon-name></italic> can be distinguished from other maculate aloes in KwaZulu-Natal (<italic><tp:taxon-name><tp:taxon-name-part taxon-name-part-type="genus" reg="Aloe">Aloe</tp:taxon-name-part> <tp:taxon-name-part taxon-name-part-type="species" reg="dewetii">dewetii</tp:taxon-name-part></tp:taxon-name></italic>, <tp:taxon-name><tp:taxon-name-part taxon-name-part-type="genus" reg="Aloe">Aloe</tp:taxon-name-part> <tp:taxon-name-part taxon-name-part-type="species" reg="maculata">maculata</tp:taxon-name-part> <tp:taxon-name-part taxon-name-part-type="infraspecific-rank">subsp.</tp:taxon-name-part> <tp:taxon-name-part taxon-name-part-type="subspecies" reg="maculata">maculata</tp:taxon-name-part></tp:taxon-name>, <italic><tp:taxon-name><tp:taxon-name-part taxon-name-part-type="genus" reg="Aloe">Aloe</tp:taxon-name-part> <tp:taxon-name-part taxon-name-part-type="species" reg="parvibracteata">parvibracteata</tp:taxon-name-part></tp:taxon-name></italic>, <italic><tp:taxon-name><tp:taxon-name-part taxon-name-part-type="genus" reg="Aloe">Aloe</tp:taxon-name-part> <tp:taxon-name-part taxon-name-part-type="species" reg="prinslooi">prinslooi</tp:taxon-name-part></tp:taxon-name></italic>, <italic><tp:taxon-name><tp:taxon-name-part taxon-name-part-type="genus" reg="Aloe">Aloe</tp:taxon-name-part> <tp:taxon-name-part taxon-name-part-type="species" reg="pruinosa">pruinosa</tp:taxon-name-part></tp:taxon-name></italic>, <italic><tp:taxon-name><tp:taxon-name-part taxon-name-part-type="genus" reg="Aloe">Aloe</tp:taxon-name-part> <tp:taxon-name-part taxon-name-part-type="species" reg="suffulta">suffulta</tp:taxon-name-part></tp:taxon-name></italic>, <italic><tp:taxon-name><tp:taxon-name-part taxon-name-part-type="genus" reg="Aloe">Aloe</tp:taxon-name-part> <tp:taxon-name-part taxon-name-part-type="species" reg="umfoloziensis">umfoloziensis</tp:taxon-name-part></tp:taxon-name></italic>, <italic><tp:taxon-name><tp:taxon-name-part taxon-name-part-type="genus" reg="Aloe">Aloe</tp:taxon-name-part> <tp:taxon-name-part taxon-name-part-type="species" reg="vanrooyenii">vanrooyenii</tp:taxon-name-part></tp:taxon-name></italic> and <italic><tp:taxon-name><tp:taxon-name-part taxon-name-part-type="genus" reg="Aloe">Aloe</tp:taxon-name-part> <tp:taxon-name-part taxon-name-part-type="species" reg="viridiana">viridiana</tp:taxon-name-part></tp:taxon-name></italic>) by the short, usually erect stem, without persistent dried leaves. Rosettes are usually solitary or in small groups. Leaves are spreading, 25–30 × 8–9 cm and spotted on both surfaces, with the paler lower surface sometimes without spots and lineate. Marginal teeth are up to 7 mm long. The 4- to 8-branched inflorescence (up to 1 m high) has rather dense, cylindrical, yet terminally rounded racemes (± 12 × 8–9 cm) with spreading buds and flowers. Pedicels are 20–25 cm long. Flowers are salmon-orange, sometimes red, 25–35 mm long and with a subglobose basal swelling (8 mm diameter).</p></tp:treatment-sec><tp:treatment-sec sec-type="conservation status" id="SECID0EIHEK"><title>Conservation status.</title><p>Near-threatened. Threats include silviculture, agriculture (mainly sugarcane) and urban expansion, as well as overgrazing (L. von Staden pers. comm.).</p></tp:treatment-sec><tp:treatment-sec sec-type="distribution" id="SECID0ENHEK"><title>Distribution.</title><p>KwaZulu-Natal midlands, on the Mpumalanga border with northern KwaZulu-Natal, South Africa and in Eswatini (Fig. <xref ref-type="fig" rid="F26">26</xref>).</p><fig id="F26" position="float" orientation="portrait"><object-id xmlns:xlink="http://www.w3.org/1999/xlink" content-type="doi" xlink:type="simple">10.3897/phytokeys.142.48365.figure26</object-id><object-id xmlns:xlink="http://www.w3.org/1999/xlink" content-type="arpha" xlink:type="simple">A601F140-4C36-5A26-B837-95C66B4BBA95</object-id><label>Figure 26.</label><caption><p><italic><tp:taxon-name><tp:taxon-name-part taxon-name-part-type="genus" reg="Aloe">Aloe</tp:taxon-name-part> <tp:taxon-name-part taxon-name-part-type="species" reg="mudenensis">mudenensis</tp:taxon-name-part></tp:taxon-name></italic>. Photo: G.W. Reynolds.</p></caption><graphic xmlns:xlink="http://www.w3.org/1999/xlink" xlink:href="phytokeys-142-001-g026.jpg" position="float" orientation="portrait" xlink:type="simple" id="oo_388252.jpg"><uri content-type="original_file" xlink:type="simple">https://binary.pensoft.net/fig/388252</uri></graphic></fig></tp:treatment-sec></tp:taxon-treatment>
