# Supplementary material for: A synoptic review of the aloes (Asphodelaceae, Alooideae) of KwaZulu-Natal, an ecologically diverse province in eastern South Africa
Source: PhytoKeys. 2020 Mar 12;142:1–88. doi: 10.3897/phytokeys.142.48365 (PMC7082394; doi:10.3897/phytokeys.142.48365)
Supplement: XML Treatment for Aloe myriacantha [file phytokeys.142.48365-treatment26.xml]

<!DOCTYPE tp:taxon-treatment
  PUBLIC "-//TaxonX//DTD Taxonomic Treatment Publishing DTD v0 20100105//EN" "tax-treatment-NSO.dtd">
<tp:taxon-treatment xmlns:tp="http://www.plazi.org/taxpub"><tp:treatment-meta><kwd-group><label>Taxon classification</label><kwd><named-content xmlns:xlink="http://www.w3.org/1999/xlink" content-type="kingdom">Plantae</named-content></kwd><kwd><named-content xmlns:xlink="http://www.w3.org/1999/xlink" content-type="order">Asparagales</named-content></kwd><kwd><named-content xmlns:xlink="http://www.w3.org/1999/xlink" content-type="family">Asphodelaceae</named-content></kwd></kwd-group><mixed-citation publication-type="journal"><person-group><name><surname>Klopper</surname><given-names>Ronell R.</given-names></name><name><surname>Crouch</surname><given-names>Neil R.</given-names></name><name><surname>Smith</surname><given-names>Gideon F.</given-names></name><name><surname>van Wyk</surname><given-names>Abraham E.</given-names></name></person-group><article-title>A synoptic review of the aloes (<tp:taxon-name><tp:taxon-name-part taxon-name-part-type="family">Asphodelaceae</tp:taxon-name-part></tp:taxon-name>, <tp:taxon-name><tp:taxon-name-part taxon-name-part-type="subfamily">Alooideae</tp:taxon-name-part></tp:taxon-name>) of KwaZulu-Natal, an ecologically diverse province in eastern South Africa</article-title><source>PhytoKeys</source><day>12</day><month>3</month><year>2020</year><volume>142</volume><fpage>1</fpage><lpage>88</lpage><pub-id pub-id-type="doi">10.3897/phytokeys.142.48365</pub-id></mixed-citation></tp:treatment-meta><tp:nomenclature><tp:taxon-name><object-id xmlns:xlink="http://www.w3.org/1999/xlink" content-type="arpha" xlink:type="simple">98D5E382-F1ED-5440-ACC7-A6ADB6091305</object-id>
            <tp:taxon-name-part taxon-name-part-type="genus" reg="Aloe">Aloe</tp:taxon-name-part>
            <tp:taxon-name-part taxon-name-part-type="species" reg="myriacantha">myriacantha</tp:taxon-name-part>
          </tp:taxon-name><tp:taxon-authority>(Haw.) Schult. &amp; Schult.f.</tp:taxon-authority></tp:nomenclature><tp:treatment-sec sec-type="Common names" id="SECID0ESJEK"><title>Common names.</title><p>umakhuphulwane (Zulu).</p></tp:treatment-sec><tp:treatment-sec sec-type="description" id="SECID0EXJEK"><title>Description.</title><p>Grass aloe, 0.2–0.3 m high. Acaulescent plants; rosettes solitary or sometimes suckering to form small groups. <bold><italic>Leaves</italic></bold> rosulate, erectly spreading, dull green, with few white spots towards base, with more copious somewhat tuberculate-subspinulescent spots on lower surface, narrowly linear, keeled, ± 25 cm long, 0.4–1.0 cm wide; margin with minute white teeth, up to 0.5–1 mm long and more crowded near base, smaller towards apex; exudate clear. <bold><italic>Inflorescence</italic></bold> 0.20–0.30 m high, erect, simple. <bold><italic>Raceme</italic></bold> capitate, 4.5–8.0 cm long, dense. <bold><italic>Floral bracts</italic></bold> 10–20 mm long, 5–12 mm wide. <bold><italic>Pedicels</italic></bold> 10–25 mm long. <bold><italic>Flowers</italic></bold>: <italic>perianth</italic> dull white to dull reddish-pink or purple, rarely greenish-white, 15–20 mm long, not or only slightly narrowed above ovary, basally substipitate, narrowing slightly towards mouth, cylindrical-trigonous, mouth distinctly bilabiate and upturned; outer segments free to base; <italic>stamens</italic> and <italic>style</italic> exserted 0–1 mm.</p></tp:treatment-sec><tp:treatment-sec sec-type="Flowering time" id="SECID0EVKEK"><title>Flowering time.</title><p>January–May/April (southern Africa), May–June (Kenya and Uganda).</p></tp:treatment-sec><tp:treatment-sec sec-type="habitat" id="SECID0E1KEK"><title>Habitat.</title><p>Grows amongst rocks and on rocky slopes in high-altitude montane grassland.</p></tp:treatment-sec><tp:treatment-sec sec-type="description" id="SECID0E6KEK"><title>Diagnostic characters.</title><p><italic><tp:taxon-name><tp:taxon-name-part taxon-name-part-type="genus" reg="Aloe">Aloe</tp:taxon-name-part> <tp:taxon-name-part taxon-name-part-type="species" reg="myriacantha">myriacantha</tp:taxon-name-part></tp:taxon-name></italic> is distinguished from other grass aloes in KwaZulu-Natal with strongly-keeled leaves (<italic><tp:taxon-name><tp:taxon-name-part taxon-name-part-type="genus" reg="Aloe">Aloe</tp:taxon-name-part> <tp:taxon-name-part taxon-name-part-type="species" reg="cooperi">cooperi</tp:taxon-name-part></tp:taxon-name></italic> and <italic><tp:taxon-name><tp:taxon-name-part taxon-name-part-type="genus" reg="Aloe">Aloe</tp:taxon-name-part> <tp:taxon-name-part taxon-name-part-type="species" reg="sharoniae">sharoniae</tp:taxon-name-part></tp:taxon-name></italic>) by the dull pinkish-red flowers (15–20 mm long) with a distinctly bilabiate upturned mouth. The inflorescence (0.20–0.30 m high) is equal to or slightly longer than the rosulate leaves (± 25 cm long). Leaves have a minutely toothed margin and have spots near the base, with the spots more copious and somewhat tuberculate-subspinulescent on the lower surface.</p></tp:treatment-sec><tp:treatment-sec sec-type="conservation status" id="SECID0EGMEK"><title>Conservation status.</title><p>Least Concern (<xref ref-type="bibr" rid="B37">Raimondo et al. 2009</xref>).</p></tp:treatment-sec><tp:treatment-sec sec-type="distribution" id="SECID0EQMEK"><title>Distribution.</title><p>A typical Afromontane (sensu <xref ref-type="bibr" rid="B62">White 1983</xref>) floristic element, this species has probably the widest distribution range of any <italic><tp:taxon-name><tp:taxon-name-part taxon-name-part-type="genus" reg="Aloe">Aloe</tp:taxon-name-part></tp:taxon-name></italic>. It occurs from the Humansdorp area in the Eastern Cape, along the coast and widespread through KwaZulu-Natal, northwards along the escarpment to the Bosbokrand area in Mpumalanga, South Africa and also in western Eswatini. It is also found further north on the border between Zimbabwe and Mozambique, in Malawi and the Eastern Arc of mountains in Tanzania and Kenya, as well as Uganda, Burundi and Rwanda in southern Tropical Africa (Fig. <xref ref-type="fig" rid="F27">27</xref>).</p><fig id="F27" position="float" orientation="portrait"><object-id xmlns:xlink="http://www.w3.org/1999/xlink" content-type="doi" xlink:type="simple">10.3897/phytokeys.142.48365.figure27</object-id><object-id xmlns:xlink="http://www.w3.org/1999/xlink" content-type="arpha" xlink:type="simple">3FFCD6E1-36FD-56C8-B1E0-743F0F26997B</object-id><label>Figure 27.</label><caption><p><italic><tp:taxon-name><tp:taxon-name-part taxon-name-part-type="genus" reg="Aloe">Aloe</tp:taxon-name-part> <tp:taxon-name-part taxon-name-part-type="species" reg="myriacantha">myriacantha</tp:taxon-name-part></tp:taxon-name></italic>. Photo: N.R. Crouch.</p></caption><graphic xmlns:xlink="http://www.w3.org/1999/xlink" xlink:href="phytokeys-142-001-g027.jpg" position="float" orientation="portrait" xlink:type="simple" id="oo_388253.jpg"><uri content-type="original_file" xlink:type="simple">https://binary.pensoft.net/fig/388253</uri></graphic></fig></tp:treatment-sec><ref-list><ref id="B37"><mixed-citation xmlns:xlink="http://www.w3.org/1999/xlink" xlink:type="simple"><person-group><name name-style="western"><surname>Raimondo</surname><given-names>D</given-names></name><name name-style="western"><surname>Von Staden</surname><given-names>L</given-names></name><name name-style="western"><surname>Foden</surname><given-names>W</given-names></name><name name-style="western"><surname>Victor</surname><given-names>JE</given-names></name><name name-style="western"><surname>Helme</surname><given-names>NA</given-names></name><name name-style="western"><surname>Turner</surname><given-names>RC</given-names></name><name name-style="western"><surname>Kamundi</surname><given-names>DA</given-names></name><name name-style="western"><surname>Manyama</surname><given-names>PA</given-names></name></person-group> (<year>2009</year>) Red List of South African Plants. Strelitzia 25. South African National Biodiversity Institute, Pretoria.</mixed-citation></ref><ref id="B62"><mixed-citation xmlns:xlink="http://www.w3.org/1999/xlink" xlink:type="simple"><person-group><name name-style="western"><surname>White</surname><given-names>F</given-names></name></person-group> (<year>1983</year>) <article-title>The vegetation of Africa: A descriptive memoir to accompany the Unesco/AETFAT/UNSO vegetation map of Africa.</article-title><source>Natural Resources Research</source><volume>20</volume>: <fpage>1</fpage>–<lpage>356</lpage>.</mixed-citation></ref></ref-list></tp:taxon-treatment>
