# Supplementary material for: A synoptic review of the aloes (Asphodelaceae, Alooideae) of KwaZulu-Natal, an ecologically diverse province in eastern South Africa
Source: PhytoKeys. 2020 Mar 12;142:1–88. doi: 10.3897/phytokeys.142.48365 (PMC7082394; doi:10.3897/phytokeys.142.48365)
Supplement: XML Treatment for Aloe neilcrouchii [file phytokeys.142.48365-treatment27.xml]

<!DOCTYPE tp:taxon-treatment
  PUBLIC "-//TaxonX//DTD Taxonomic Treatment Publishing DTD v0 20100105//EN" "tax-treatment-NSO.dtd">
<tp:taxon-treatment xmlns:tp="http://www.plazi.org/taxpub"><tp:treatment-meta><kwd-group><label>Taxon classification</label><kwd><named-content xmlns:xlink="http://www.w3.org/1999/xlink" content-type="kingdom">Plantae</named-content></kwd><kwd><named-content xmlns:xlink="http://www.w3.org/1999/xlink" content-type="order">Asparagales</named-content></kwd><kwd><named-content xmlns:xlink="http://www.w3.org/1999/xlink" content-type="family">Asphodelaceae</named-content></kwd></kwd-group><mixed-citation publication-type="journal"><person-group><name><surname>Klopper</surname><given-names>Ronell R.</given-names></name><name><surname>Crouch</surname><given-names>Neil R.</given-names></name><name><surname>Smith</surname><given-names>Gideon F.</given-names></name><name><surname>van Wyk</surname><given-names>Abraham E.</given-names></name></person-group><article-title>A synoptic review of the aloes (<tp:taxon-name><tp:taxon-name-part taxon-name-part-type="family">Asphodelaceae</tp:taxon-name-part></tp:taxon-name>, <tp:taxon-name><tp:taxon-name-part taxon-name-part-type="subfamily">Alooideae</tp:taxon-name-part></tp:taxon-name>) of KwaZulu-Natal, an ecologically diverse province in eastern South Africa</article-title><source>PhytoKeys</source><day>12</day><month>3</month><year>2020</year><volume>142</volume><fpage>1</fpage><lpage>88</lpage><pub-id pub-id-type="doi">10.3897/phytokeys.142.48365</pub-id></mixed-citation></tp:treatment-meta><tp:nomenclature><label><sup>E</sup></label><tp:taxon-name><object-id xmlns:xlink="http://www.w3.org/1999/xlink" content-type="arpha" xlink:type="simple">E6F621A1-6253-5410-8323-A2DEDFF20940</object-id>
            <tp:taxon-name-part taxon-name-part-type="genus" reg="Aloe">Aloe</tp:taxon-name-part>
            <tp:taxon-name-part taxon-name-part-type="species" reg="neilcrouchii">neilcrouchii</tp:taxon-name-part>
          </tp:taxon-name><tp:taxon-authority>Klopper &amp; Gideon F.Sm.</tp:taxon-authority></tp:nomenclature><tp:treatment-sec sec-type="Common names" id="SECID0EEPEK"><title>Common names.</title><p>Neil’s aloe (English); neilse-aalwyn (Afrikaans).</p></tp:treatment-sec><tp:treatment-sec sec-type="description" id="SECID0EJPEK"><title>Description.</title><p>Grass aloe. <bold><italic>Stem</italic></bold> up to 0.95 m long, decumbent to erect, branched mainly from base, forming robust offshoots along its length, without persistent dried leaves. <bold><italic>Leaves</italic></bold> deciduous, densely rosulate, erectly spreading, green, with numerous elongated, white, somewhat tuberculate spots on both surfaces, deltoid to ovate-lanceolate, up to 43 cm long, up to 13.5 cm wide at base; margin narrow, cartilaginous, whitish, with small whitish, deltoid, irregularly spaced teeth, 1–2 mm long, 2–5 mm apart; leaf exudate clear, drying clear, not bitter. <bold><italic>Inflorescence</italic></bold> 0.6–0.8 m high, erect, simple. <bold><italic>Raceme</italic></bold> capitate, ± 12 cm long, 10 cm wide, dense. <bold><italic>Floral bracts</italic></bold> ± 30 mm long, 7 mm wide. <bold><italic>Pedicels</italic></bold> 30–45 mm long. <bold><italic>Flowers</italic></bold>: <italic>perianth</italic> salmon-pink, green-tipped, ± 45 mm long, 10–13 mm across ovary, slightly narrowed above ovary, slightly constricted just before flared mouth, cylindrical-trigonous; outer segments free almost to base; <italic>stamens</italic> not or only slightly exserted; <italic>style</italic> exserted to ± 5 mm.</p></tp:treatment-sec><tp:treatment-sec sec-type="Flowering time" id="SECID0EKQEK"><title>Flowering time.</title><p>December–January.</p></tp:treatment-sec><tp:treatment-sec sec-type="habitat" id="SECID0EPQEK"><title>Habitat.</title><p>Southeast-facing aspects in rocky grassland.</p></tp:treatment-sec><tp:treatment-sec sec-type="description" id="SECID0EUQEK"><title>Diagnostic characters.</title><p><italic><tp:taxon-name><tp:taxon-name-part taxon-name-part-type="genus" reg="Aloe">Aloe</tp:taxon-name-part> <tp:taxon-name-part taxon-name-part-type="species" reg="neilcrouchii">neilcrouchii</tp:taxon-name-part></tp:taxon-name></italic> can be distinguished from other grass aloes in KwaZulu-Natal with unkeeled leaves that are wider than 3.5 cm (<italic><tp:taxon-name><tp:taxon-name-part taxon-name-part-type="genus" reg="Aloe">Aloe</tp:taxon-name-part> <tp:taxon-name-part taxon-name-part-type="species" reg="boylei">boylei</tp:taxon-name-part></tp:taxon-name></italic>, <italic><tp:taxon-name><tp:taxon-name-part taxon-name-part-type="genus" reg="Aloe">Aloe</tp:taxon-name-part> <tp:taxon-name-part taxon-name-part-type="species" reg="ecklonis">ecklonis</tp:taxon-name-part></tp:taxon-name></italic>, <italic><tp:taxon-name><tp:taxon-name-part taxon-name-part-type="genus" reg="Aloe">Aloe</tp:taxon-name-part> <tp:taxon-name-part taxon-name-part-type="species" reg="hlangapies">hlangapies</tp:taxon-name-part></tp:taxon-name></italic> and <italic><tp:taxon-name><tp:taxon-name-part taxon-name-part-type="genus" reg="Aloe">Aloe</tp:taxon-name-part> <tp:taxon-name-part taxon-name-part-type="species" reg="kraussii">kraussii</tp:taxon-name-part></tp:taxon-name></italic>), by the large rosettes of erectly spreading, rosulate leaves (up to 43 × 13.5 cm), with copious white tuberculate spots on both surfaces. It is further characterised by the long, sprawling, leafless stems of up to almost 1 m long, which branch at the base and form offshoots along its length. The unbranched inflorescences (0.6–0.8 m high) have dense, capitate racemes (± 12 cm long) with large (± 45 mm long), salmon-pink, rather straight flowers. This is the largest and most robust species of the leptoaloe group, also known as ‘slender aloes’ (<xref ref-type="bibr" rid="B24">Klopper and Smith 2010</xref>; <xref ref-type="bibr" rid="B46">Smith et al. 2011</xref>).</p></tp:treatment-sec><tp:treatment-sec sec-type="conservation status" id="SECID0EZSEK"><title>Conservation status.</title><p>Endangered. Threats include habitat fragmentation and destruction owing to commercial silvicultural and agricultural practices (<xref ref-type="bibr" rid="B22">Johnson et al. 2011</xref>).</p></tp:treatment-sec><tp:treatment-sec sec-type="distribution" id="SECID0EDTEK"><title>Distribution.</title><p>Known from only two localities near Karkloof and New Hanover, in the midlands of KwaZulu-Natal, South Africa (Fig. <xref ref-type="fig" rid="F28">28</xref>).</p><fig id="F28" position="float" orientation="portrait"><object-id xmlns:xlink="http://www.w3.org/1999/xlink" content-type="doi" xlink:type="simple">10.3897/phytokeys.142.48365.figure28</object-id><object-id xmlns:xlink="http://www.w3.org/1999/xlink" content-type="arpha" xlink:type="simple">2ED0F0BA-87C9-53CE-9563-34F7CC397EC1</object-id><label>Figure 28.</label><caption><p><italic><tp:taxon-name><tp:taxon-name-part taxon-name-part-type="genus" reg="Aloe">Aloe</tp:taxon-name-part> <tp:taxon-name-part taxon-name-part-type="species" reg="neilcrouchii">neilcrouchii</tp:taxon-name-part></tp:taxon-name></italic>. Photo: N.R. Crouch.</p></caption><graphic xmlns:xlink="http://www.w3.org/1999/xlink" xlink:href="phytokeys-142-001-g028.jpg" position="float" orientation="portrait" xlink:type="simple" id="oo_388254.jpg"><uri content-type="original_file" xlink:type="simple">https://binary.pensoft.net/fig/388254</uri></graphic></fig></tp:treatment-sec><ref-list><ref id="B24"><mixed-citation xmlns:xlink="http://www.w3.org/1999/xlink" xlink:type="simple"><person-group><name name-style="western"><surname>Klopper</surname><given-names>RR</given-names></name><name name-style="western"><surname>Smith</surname><given-names>GF</given-names></name></person-group> (<year>2010</year>) <article-title><italic><tp:taxon-name><tp:taxon-name-part taxon-name-part-type="genus">Aloe</tp:taxon-name-part> <tp:taxon-name-part taxon-name-part-type="species">neilcrouchii</tp:taxon-name-part></tp:taxon-name></italic>, a new robust leptoaloe from KwaZulu-Natal, South Africa.</article-title><source>Bothalia</source><volume>40</volume>: <fpage>117</fpage>–<lpage>120</lpage>. <ext-link xlink:type="simple" ext-link-type="doi" xlink:href="10.4102/abc.v40i1.186">https://doi.org/10.4102/abc.v40i1.186</ext-link></mixed-citation></ref><ref id="B46"><mixed-citation xmlns:xlink="http://www.w3.org/1999/xlink" xlink:type="simple"><person-group><name name-style="western"><surname>Smith</surname><given-names>GF</given-names></name><name name-style="western"><surname>Crouch</surname><given-names>NR</given-names></name><name name-style="western"><surname>Klopper</surname><given-names>RR</given-names></name><name name-style="western"><surname>Condy</surname><given-names>G</given-names></name></person-group> (<year>2011</year>) <article-title><italic><tp:taxon-name><tp:taxon-name-part taxon-name-part-type="genus">Aloe</tp:taxon-name-part> <tp:taxon-name-part taxon-name-part-type="species">neilcrouchii</tp:taxon-name-part></tp:taxon-name></italic>.</article-title><source>Flowering Plants of Africa</source><volume>62</volume>: <fpage>10</fpage>–<lpage>15</lpage>.</mixed-citation></ref><ref id="B22"><mixed-citation xmlns:xlink="http://www.w3.org/1999/xlink" xlink:type="simple"><person-group><name name-style="western"><surname>Johnson</surname><given-names>IM</given-names></name><name name-style="western"><surname>Harvey</surname><given-names>J</given-names></name><name name-style="western"><surname>Von Staden</surname><given-names>L</given-names></name></person-group> (<year>2011</year>) <italic><tp:taxon-name><tp:taxon-name-part taxon-name-part-type="genus">Aloe</tp:taxon-name-part> <tp:taxon-name-part taxon-name-part-type="species">neilcrouchii</tp:taxon-name-part></tp:taxon-name></italic> Klopper &amp; Gideon F.Sm. National Assessment: Red List of South African Plants version 2013.1. <ext-link xlink:type="simple" ext-link-type="uri" xlink:href="http://redlist.sanbi.org/species.php?species=2206-820">http://redlist.sanbi.org/species.php?species=2206-820</ext-link> [accessed 02.2014]</mixed-citation></ref></ref-list></tp:taxon-treatment>
