# Supplementary material for: A synoptic review of the aloes (Asphodelaceae, Alooideae) of KwaZulu-Natal, an ecologically diverse province in eastern South Africa
Source: PhytoKeys. 2020 Mar 12;142:1–88. doi: 10.3897/phytokeys.142.48365 (PMC7082394; doi:10.3897/phytokeys.142.48365)
Supplement: XML Treatment for Aloe nicholsii [file phytokeys.142.48365-treatment28.xml]

<!DOCTYPE tp:taxon-treatment
  PUBLIC "-//TaxonX//DTD Taxonomic Treatment Publishing DTD v0 20100105//EN" "tax-treatment-NSO.dtd">
<tp:taxon-treatment xmlns:tp="http://www.plazi.org/taxpub"><tp:treatment-meta><kwd-group><label>Taxon classification</label><kwd><named-content xmlns:xlink="http://www.w3.org/1999/xlink" content-type="kingdom">Plantae</named-content></kwd><kwd><named-content xmlns:xlink="http://www.w3.org/1999/xlink" content-type="order">Asparagales</named-content></kwd><kwd><named-content xmlns:xlink="http://www.w3.org/1999/xlink" content-type="family">Asphodelaceae</named-content></kwd></kwd-group><mixed-citation publication-type="journal"><person-group><name><surname>Klopper</surname><given-names>Ronell R.</given-names></name><name><surname>Crouch</surname><given-names>Neil R.</given-names></name><name><surname>Smith</surname><given-names>Gideon F.</given-names></name><name><surname>van Wyk</surname><given-names>Abraham E.</given-names></name></person-group><article-title>A synoptic review of the aloes (<tp:taxon-name><tp:taxon-name-part taxon-name-part-type="family">Asphodelaceae</tp:taxon-name-part></tp:taxon-name>, <tp:taxon-name><tp:taxon-name-part taxon-name-part-type="subfamily">Alooideae</tp:taxon-name-part></tp:taxon-name>) of KwaZulu-Natal, an ecologically diverse province in eastern South Africa</article-title><source>PhytoKeys</source><day>12</day><month>3</month><year>2020</year><volume>142</volume><fpage>1</fpage><lpage>88</lpage><pub-id pub-id-type="doi">10.3897/phytokeys.142.48365</pub-id></mixed-citation></tp:treatment-meta><tp:nomenclature><label><sup>E</sup></label><tp:taxon-name><object-id xmlns:xlink="http://www.w3.org/1999/xlink" content-type="arpha" xlink:type="simple">C3DCCF37-5FE5-51D0-B399-FFC37A374542</object-id>
            <tp:taxon-name-part taxon-name-part-type="genus" reg="Aloe">Aloe</tp:taxon-name-part>
            <tp:taxon-name-part taxon-name-part-type="species" reg="nicholsii">nicholsii</tp:taxon-name-part>
          </tp:taxon-name><tp:taxon-authority>Gideon F.Sm. &amp; N.R.Crouch</tp:taxon-authority></tp:nomenclature><tp:treatment-sec sec-type="Common names" id="SECID0EMVEK"><title>Common names.</title><p>Shiny aloe (English); blinkaalwyn (Afrikaans).</p></tp:treatment-sec><tp:treatment-sec sec-type="description" id="SECID0ERVEK"><title>Description.</title><p>Grass aloe of ± 0.30–0.36 m tall. <bold><italic>Stem</italic></bold> short, ± 0.06–0.14 m high, erect, sometimes unbranched, usually suckering to form clumps; without persistent dried leaves. <bold><italic>Leaves</italic></bold> distichous becoming semi-rosulate, flaccidly spreading, mid-green to light yellowish-green, occasionally with a few scattered white spots towards base, spots more common on lower surface, texture smooth, narrowly linear, tapering towards apex, canaliculate, 20–46 cm long, 2.0–3.5 cm wide; margin coarse, faintly ivory-coloured, mostly without teeth or sometimes with tiny, harmless, triangular, ivory-coloured to greenish-white teeth, less than 0.5 mm long, 5–10 mm apart; exudate drying translucent. <bold><italic>Inflorescence</italic></bold> 0.30–0.46 m tall, erect, simple. <bold><italic>Raceme</italic></bold> capitate, 3.0–3.5 cm long, 5–6 cm wide, dense. <bold><italic>Floral bracts</italic></bold> 10–26 mm long. <bold><italic>Pedicels</italic></bold> 25–30 mm long. <bold><italic>Flowers</italic></bold>: <italic>perianth</italic> metallic salmon-pink above, greenish below, purplish-brown tipped, lightly pruinose, 13–16 mm long, 5 mm across middle, enlarging towards slightly open, distinctly upturned mouth, tubular cymbiform; outer segments free for most of their length; <italic>stamens</italic> not exserted; <italic>style</italic> exserted.</p></tp:treatment-sec><tp:treatment-sec sec-type="Flowering time" id="SECID0ESWEK"><title>Flowering time.</title><p>January–March.</p></tp:treatment-sec><tp:treatment-sec sec-type="habitat" id="SECID0EXWEK"><title>Habitat.</title><p>Open rocky grassland.</p></tp:treatment-sec><tp:treatment-sec sec-type="description" id="SECID0E3WEK"><title>Diagnostic characters.</title><p><italic><tp:taxon-name><tp:taxon-name-part taxon-name-part-type="genus" reg="Aloe">Aloe</tp:taxon-name-part> <tp:taxon-name-part taxon-name-part-type="species" reg="nicholsii">nicholsii</tp:taxon-name-part></tp:taxon-name></italic> can be distinguished from other grass aloes in KwaZulu-Natal with unkeeled leaves that are usually narrower than 3.5 cm and that lack a bulb-like underground swelling (<italic><tp:taxon-name><tp:taxon-name-part taxon-name-part-type="genus" reg="Aloe">Aloe</tp:taxon-name-part> <tp:taxon-name-part taxon-name-part-type="species" reg="dominella">dominella</tp:taxon-name-part></tp:taxon-name></italic>, <italic><tp:taxon-name><tp:taxon-name-part taxon-name-part-type="genus" reg="Aloe">Aloe</tp:taxon-name-part> <tp:taxon-name-part taxon-name-part-type="species" reg="linearifolia">linearifolia</tp:taxon-name-part></tp:taxon-name></italic>, <italic><tp:taxon-name><tp:taxon-name-part taxon-name-part-type="genus" reg="Aloe">Aloe</tp:taxon-name-part> <tp:taxon-name-part taxon-name-part-type="species" reg="micracantha">micracantha</tp:taxon-name-part></tp:taxon-name></italic>, <italic><tp:taxon-name><tp:taxon-name-part taxon-name-part-type="genus" reg="Aloe">Aloe</tp:taxon-name-part> <tp:taxon-name-part taxon-name-part-type="species" reg="minima">minima</tp:taxon-name-part></tp:taxon-name></italic>, <italic><tp:taxon-name><tp:taxon-name-part taxon-name-part-type="genus" reg="Aloe">Aloe</tp:taxon-name-part> <tp:taxon-name-part taxon-name-part-type="species" reg="parviflora">parviflora</tp:taxon-name-part></tp:taxon-name></italic> and <italic><tp:taxon-name><tp:taxon-name-part taxon-name-part-type="genus" reg="Aloe">Aloe</tp:taxon-name-part> <tp:taxon-name-part taxon-name-part-type="species" reg="saundersiae">saundersiae</tp:taxon-name-part></tp:taxon-name></italic>), by the unbranched inflorescences (0.30–0.46 m high) with dense, capitate racemes and pedicels 25–30 mm long. The small flowers (13–16 mm long) are pruinose, greenish below and a metallic salmon-pink above, with a distinctly upturned mouth. The distichous to semi-rosulate leaves (20–46 × 2.0–3.5 cm) are flaccidly spreading and occasionally with a few scattered white spots towards the base, more commonly on the lower surface. Rosettes are usually in dense groups (<xref ref-type="bibr" rid="B9">Crouch et al. 2011</xref>).</p></tp:treatment-sec><tp:treatment-sec sec-type="conservation status" id="SECID0ETZEK"><title>Conservation status.</title><p>Critically Endangered. Threats include habitat degradation due to overgrazing, urban expansion and commercial afforestation (<xref ref-type="bibr" rid="B56">Von Staden 2013</xref>).</p></tp:treatment-sec><tp:treatment-sec sec-type="distribution" id="SECID0E4ZEK"><title>Distribution.</title><p>Known from a small area near Babanango in the KwaZulu-Natal midlands, South Africa (Fig. <xref ref-type="fig" rid="F29">29</xref>).</p><fig id="F29" position="float" orientation="portrait"><object-id xmlns:xlink="http://www.w3.org/1999/xlink" content-type="doi" xlink:type="simple">10.3897/phytokeys.142.48365.figure29</object-id><object-id xmlns:xlink="http://www.w3.org/1999/xlink" content-type="arpha" xlink:type="simple">F8F29666-18B3-5E67-B479-FAC10560B445</object-id><label>Figure 29.</label><caption><p><italic><tp:taxon-name><tp:taxon-name-part taxon-name-part-type="genus" reg="Aloe">Aloe</tp:taxon-name-part> <tp:taxon-name-part taxon-name-part-type="species" reg="nicholsii">nicholsii</tp:taxon-name-part></tp:taxon-name></italic>. Photo: N.R. Crouch.</p></caption><graphic xmlns:xlink="http://www.w3.org/1999/xlink" xlink:href="phytokeys-142-001-g029.jpg" position="float" orientation="portrait" xlink:type="simple" id="oo_388255.jpg"><uri content-type="original_file" xlink:type="simple">https://binary.pensoft.net/fig/388255</uri></graphic></fig></tp:treatment-sec><ref-list><ref id="B9"><mixed-citation xmlns:xlink="http://www.w3.org/1999/xlink" xlink:type="simple"><person-group><name name-style="western"><surname>Crouch</surname><given-names>NR</given-names></name><name name-style="western"><surname>Smith</surname><given-names>GF</given-names></name><name name-style="western"><surname>Condy</surname><given-names>G</given-names></name></person-group> (<year>2011</year>) <article-title><italic><tp:taxon-name><tp:taxon-name-part taxon-name-part-type="genus">Aloe</tp:taxon-name-part> <tp:taxon-name-part taxon-name-part-type="species">nicholsii</tp:taxon-name-part></tp:taxon-name></italic>.</article-title><source>Flowering Plants of Africa</source><volume>62</volume>: <fpage>16</fpage>–<lpage>21</lpage>.</mixed-citation></ref><ref id="B56"><mixed-citation xmlns:xlink="http://www.w3.org/1999/xlink" xlink:type="simple"><person-group><name name-style="western"><surname>Von Staden</surname><given-names>L</given-names></name></person-group> (<year>2013</year>) <italic><tp:taxon-name><tp:taxon-name-part taxon-name-part-type="genus">Aloe</tp:taxon-name-part> <tp:taxon-name-part taxon-name-part-type="species">nicholsii</tp:taxon-name-part></tp:taxon-name></italic> Gideon F.Sm. &amp; N.R.Crouch. National Assessment: Red List of South African Plants version 2017.1. <ext-link xlink:type="simple" ext-link-type="uri" xlink:href="http://redlist.sanbi.org">http://redlist.sanbi.org</ext-link> [accessed on 18.02.2019]</mixed-citation></ref></ref-list></tp:taxon-treatment>
