# Supplementary material for: A synoptic review of the aloes (Asphodelaceae, Alooideae) of KwaZulu-Natal, an ecologically diverse province in eastern South Africa
Source: PhytoKeys. 2020 Mar 12;142:1–88. doi: 10.3897/phytokeys.142.48365 (PMC7082394; doi:10.3897/phytokeys.142.48365)
Supplement: XML Treatment for Aloe parvibracteata [file phytokeys.142.48365-treatment29.xml]

<!DOCTYPE tp:taxon-treatment
  PUBLIC "-//TaxonX//DTD Taxonomic Treatment Publishing DTD v0 20100105//EN" "tax-treatment-NSO.dtd">
<tp:taxon-treatment xmlns:tp="http://www.plazi.org/taxpub"><tp:treatment-meta><kwd-group><label>Taxon classification</label><kwd><named-content xmlns:xlink="http://www.w3.org/1999/xlink" content-type="kingdom">Plantae</named-content></kwd><kwd><named-content xmlns:xlink="http://www.w3.org/1999/xlink" content-type="order">Asparagales</named-content></kwd><kwd><named-content xmlns:xlink="http://www.w3.org/1999/xlink" content-type="family">Asphodelaceae</named-content></kwd></kwd-group><mixed-citation publication-type="journal"><person-group><name><surname>Klopper</surname><given-names>Ronell R.</given-names></name><name><surname>Crouch</surname><given-names>Neil R.</given-names></name><name><surname>Smith</surname><given-names>Gideon F.</given-names></name><name><surname>van Wyk</surname><given-names>Abraham E.</given-names></name></person-group><article-title>A synoptic review of the aloes (<tp:taxon-name><tp:taxon-name-part taxon-name-part-type="family">Asphodelaceae</tp:taxon-name-part></tp:taxon-name>, <tp:taxon-name><tp:taxon-name-part taxon-name-part-type="subfamily">Alooideae</tp:taxon-name-part></tp:taxon-name>) of KwaZulu-Natal, an ecologically diverse province in eastern South Africa</article-title><source>PhytoKeys</source><day>12</day><month>3</month><year>2020</year><volume>142</volume><fpage>1</fpage><lpage>88</lpage><pub-id pub-id-type="doi">10.3897/phytokeys.142.48365</pub-id></mixed-citation></tp:treatment-meta><tp:nomenclature><tp:taxon-name><object-id xmlns:xlink="http://www.w3.org/1999/xlink" content-type="arpha" xlink:type="simple">BFE90506-9BC1-5C07-9F75-1726A143FB71</object-id>
            <tp:taxon-name-part taxon-name-part-type="genus" reg="Aloe">Aloe</tp:taxon-name-part>
            <tp:taxon-name-part taxon-name-part-type="species" reg="parvibracteata">parvibracteata</tp:taxon-name-part>
          </tp:taxon-name><tp:taxon-authority>Schönland</tp:taxon-authority><tp:taxon-status xmlns:xlink="http://www.w3.org/1999/xlink" xlink:type="simple">nom. cons.</tp:taxon-status></tp:nomenclature><tp:treatment-sec sec-type="Common names" id="SECID0ED3EK"><title>Common names.</title><p>Lowveld spotted aloe (English); pers-bontaalwyn (Afrikaans); icena, inkalane (Zulu).</p></tp:treatment-sec><tp:treatment-sec sec-type="description" id="SECID0EI3EK"><title>Description.</title><p>Acaulescent plants or <bold><italic>stem</italic></bold> very short, up to 0.4 m tall; rosettes suckering to form large dense groups. <bold><italic>Leaves</italic></bold> densely rosulate, spreading-decurved, upper surface green to brownish-green to purplish-green, with numerous oblong dull white spots, usually arranged in interrupted, undulating transverse bands, lower surface paler green, usually without spots, narrowly lanceolate, gradually attenuate, 30–40 cm long, 6–10 cm wide at base; margin with pungent brown teeth, sometimes remarkably deflexed, 3–5 mm long, 10–15 mm apart; exudate honey-coloured, drying deep purple. <bold><italic>Inflorescences</italic></bold> 1.0–1.5 m high, erect, 4- to 8-branched from above middle. <bold><italic>Racemes</italic></bold> cylindrical, slightly acuminate, terminal 15–30 cm long, 6–7 cm wide, lateral shorter, lax. <bold><italic>Floral bracts</italic></bold> 8–12 mm long. <bold><italic>Pedicels</italic></bold> 6–15 mm long. <bold><italic>Flowers</italic></bold>: <italic>perianth</italic> dull to somewhat glossy red or orange, 30–40 mm long, 7–9 mm across ovary, abruptly constricted above ovary to form globose basal swelling, enlarging towards sometimes wide-open mouth, slightly decurved; outer segments free for 8–10 mm; <italic>stamens</italic> and <italic>style</italic> exserted 1–2 mm.</p></tp:treatment-sec><tp:treatment-sec sec-type="Flowering time" id="SECID0EJ4EK"><title>Flowering time.</title><p>June–July.</p></tp:treatment-sec><tp:treatment-sec sec-type="habitat" id="SECID0EO4EK"><title>Habitat.</title><p>On rocky outcrops in flat grassland in hot, low-lying thorny savannah and similar thorny woodland in the Lebombo Mountains.</p></tp:treatment-sec><tp:treatment-sec sec-type="description" id="SECID0ET4EK"><title>Diagnostic characters.</title><p><italic><tp:taxon-name><tp:taxon-name-part taxon-name-part-type="genus" reg="Aloe">Aloe</tp:taxon-name-part> <tp:taxon-name-part taxon-name-part-type="species" reg="parvibracteata">parvibracteata</tp:taxon-name-part></tp:taxon-name></italic> can be distinguished from other maculate aloes in KwaZulu-Natal (<italic><tp:taxon-name><tp:taxon-name-part taxon-name-part-type="genus" reg="Aloe">Aloe</tp:taxon-name-part> <tp:taxon-name-part taxon-name-part-type="species" reg="dewetii">dewetii</tp:taxon-name-part></tp:taxon-name></italic>, <tp:taxon-name><tp:taxon-name-part taxon-name-part-type="genus" reg="Aloe">Aloe</tp:taxon-name-part> <tp:taxon-name-part taxon-name-part-type="species" reg="maculata">maculata</tp:taxon-name-part> <tp:taxon-name-part taxon-name-part-type="infraspecific-rank">subsp.</tp:taxon-name-part> <tp:taxon-name-part taxon-name-part-type="subspecies" reg="maculata">maculata</tp:taxon-name-part></tp:taxon-name>, <italic><tp:taxon-name><tp:taxon-name-part taxon-name-part-type="genus" reg="Aloe">Aloe</tp:taxon-name-part> <tp:taxon-name-part taxon-name-part-type="species" reg="mudenensis">mudenensis</tp:taxon-name-part></tp:taxon-name></italic>, <italic><tp:taxon-name><tp:taxon-name-part taxon-name-part-type="genus" reg="Aloe">Aloe</tp:taxon-name-part> <tp:taxon-name-part taxon-name-part-type="species" reg="prinslooi">prinslooi</tp:taxon-name-part></tp:taxon-name></italic>, <italic><tp:taxon-name><tp:taxon-name-part taxon-name-part-type="genus" reg="Aloe">Aloe</tp:taxon-name-part> <tp:taxon-name-part taxon-name-part-type="species" reg="pruinosa">pruinosa</tp:taxon-name-part></tp:taxon-name></italic>, <italic><tp:taxon-name><tp:taxon-name-part taxon-name-part-type="genus" reg="Aloe">Aloe</tp:taxon-name-part> <tp:taxon-name-part taxon-name-part-type="species" reg="suffulta">suffulta</tp:taxon-name-part></tp:taxon-name></italic>, <italic><tp:taxon-name><tp:taxon-name-part taxon-name-part-type="genus" reg="Aloe">Aloe</tp:taxon-name-part> <tp:taxon-name-part taxon-name-part-type="species" reg="umfoloziensis">umfoloziensis</tp:taxon-name-part></tp:taxon-name></italic>, <italic><tp:taxon-name><tp:taxon-name-part taxon-name-part-type="genus" reg="Aloe">Aloe</tp:taxon-name-part> <tp:taxon-name-part taxon-name-part-type="species" reg="vanrooyenii">vanrooyenii</tp:taxon-name-part></tp:taxon-name></italic> and <italic><tp:taxon-name><tp:taxon-name-part taxon-name-part-type="genus" reg="Aloe">Aloe</tp:taxon-name-part> <tp:taxon-name-part taxon-name-part-type="species" reg="viridiana">viridiana</tp:taxon-name-part></tp:taxon-name></italic>) by the rosettes that sucker profusely to form large groups. It is further characterised by the spreading-decurved almost depressed leaves (30–40 × 6–10 cm) that give the rosette a ‘flattened out’ appearance. Leaves are spotted on the upper surface, while the paler lower surface is usually without spots and marginal teeth are 3–5 mm long. The 4- to 8-branched inflorescence (1.0–1.5 m high) has a very slender (but rigidly erect) peduncle and branches. Racemes are lax, cylindrical-acuminate and 15–30 cm long, with pedicels 6–15 mm long. Flowers are dull to somewhat glossy red or orange, 30–40 mm long and with a globose basal swelling (7–9 mm diameter).</p></tp:treatment-sec><tp:treatment-sec sec-type="conservation status" id="SECID0ENBFK"><title>Conservation status.</title><p>Least Concern (<xref ref-type="bibr" rid="B37">Raimondo et al. 2009</xref>).</p></tp:treatment-sec><tp:treatment-sec sec-type="distribution" id="SECID0EXBFK"><title>Distribution.</title><p>Northern KwaZulu-Natal, eastern Mpumalanga and Limpopo in South Africa, also in Eswatini, southern Mozambique and Zimbabwe (Fig. <xref ref-type="fig" rid="F30">30</xref>).</p></tp:treatment-sec><tp:treatment-sec sec-type="notes" id="SECID0EBCFK"><title>Notes.</title><p>Until recently, <italic><tp:taxon-name><tp:taxon-name-part taxon-name-part-type="genus" reg="Aloe">Aloe</tp:taxon-name-part> <tp:taxon-name-part taxon-name-part-type="species" reg="monteiroae">monteiroae</tp:taxon-name-part></tp:taxon-name></italic> Baker was regarded as an insufficiently known species, since its true identity could not be determined with certainty (see <xref ref-type="bibr" rid="B38">Reynolds 1950</xref> and <xref ref-type="bibr" rid="B5">Carter 2001</xref>). The discovery of a population of aloes near Komatipoort, Mpumalanga, that match the description of <italic><tp:taxon-name><tp:taxon-name-part taxon-name-part-type="genus" reg="Aloe">A.</tp:taxon-name-part> <tp:taxon-name-part taxon-name-part-type="species" reg="monteiroae">monteiroae</tp:taxon-name-part></tp:taxon-name></italic> has enabled <xref ref-type="bibr" rid="B10">Crouch et al. (2015)</xref> to confirm that it is conspecific with <italic><tp:taxon-name><tp:taxon-name-part taxon-name-part-type="genus" reg="Aloe">A.</tp:taxon-name-part> <tp:taxon-name-part taxon-name-part-type="species" reg="parvibracteata">parvibracteata</tp:taxon-name-part></tp:taxon-name></italic>. However, <italic><tp:taxon-name><tp:taxon-name-part taxon-name-part-type="genus" reg="Aloe">A.</tp:taxon-name-part> <tp:taxon-name-part taxon-name-part-type="species" reg="monteiroae">monteiroae</tp:taxon-name-part></tp:taxon-name></italic> is the older of the two names. To avoid nomenclatural disruptions by allowing a previously unknown name to replace one that has for long been in common use for a widespread aloe, a successful proposal was published to conserve the familiar name <italic><tp:taxon-name><tp:taxon-name-part taxon-name-part-type="genus" reg="Aloe">Aloe</tp:taxon-name-part> <tp:taxon-name-part taxon-name-part-type="species" reg="parvibracteata">parvibracteata</tp:taxon-name-part></tp:taxon-name></italic> and enable its continued use for this aloe (<xref ref-type="bibr" rid="B26">Klopper et al. 2015</xref>; <xref ref-type="bibr" rid="B63">Wilson 2017</xref>).</p><fig id="F30" position="float" orientation="portrait"><object-id xmlns:xlink="http://www.w3.org/1999/xlink" content-type="doi" xlink:type="simple">10.3897/phytokeys.142.48365.figure30</object-id><object-id xmlns:xlink="http://www.w3.org/1999/xlink" content-type="arpha" xlink:type="simple">3EFEC0EE-FA45-5C27-BE5F-6B3A96D9FF8A</object-id><label>Figure 30.</label><caption><p><italic><tp:taxon-name><tp:taxon-name-part taxon-name-part-type="genus" reg="Aloe">Aloe</tp:taxon-name-part> <tp:taxon-name-part taxon-name-part-type="species" reg="parvibracteata">parvibracteata</tp:taxon-name-part></tp:taxon-name></italic>. Photo: G.F. Smith.</p></caption><graphic xmlns:xlink="http://www.w3.org/1999/xlink" xlink:href="phytokeys-142-001-g030.jpg" position="float" orientation="portrait" xlink:type="simple" id="oo_388256.jpg"><uri content-type="original_file" xlink:type="simple">https://binary.pensoft.net/fig/388256</uri></graphic></fig></tp:treatment-sec><ref-list><ref id="B37"><mixed-citation xmlns:xlink="http://www.w3.org/1999/xlink" xlink:type="simple"><person-group><name name-style="western"><surname>Raimondo</surname><given-names>D</given-names></name><name name-style="western"><surname>Von Staden</surname><given-names>L</given-names></name><name name-style="western"><surname>Foden</surname><given-names>W</given-names></name><name name-style="western"><surname>Victor</surname><given-names>JE</given-names></name><name name-style="western"><surname>Helme</surname><given-names>NA</given-names></name><name name-style="western"><surname>Turner</surname><given-names>RC</given-names></name><name name-style="western"><surname>Kamundi</surname><given-names>DA</given-names></name><name name-style="western"><surname>Manyama</surname><given-names>PA</given-names></name></person-group> (<year>2009</year>) Red List of South African Plants. Strelitzia 25. South African National Biodiversity Institute, Pretoria.</mixed-citation></ref><ref id="B38"><mixed-citation xmlns:xlink="http://www.w3.org/1999/xlink" xlink:type="simple"><person-group><name name-style="western"><surname>Reynolds</surname><given-names>GW</given-names></name></person-group> (<year>1950</year>) The Aloes of South Africa. Aloes of South Africa Book Fund, Johannesburg.</mixed-citation></ref><ref id="B5"><mixed-citation xmlns:xlink="http://www.w3.org/1999/xlink" xlink:type="simple"><person-group><name name-style="western"><surname>Carter</surname><given-names>S</given-names></name></person-group> (<year>2001</year>) <article-title><tp:taxon-name><tp:taxon-name-part taxon-name-part-type="family">Aloaceae</tp:taxon-name-part></tp:taxon-name>.</article-title> In: <person-group><name name-style="western"><surname>Pope</surname><given-names>GV</given-names></name></person-group> (<role>Ed.</role>) <issue-title>Flora Zambesiaca, Vol.</issue-title><source>12 part 3. Royal Botanic Garden, Kew, London</source>, <fpage>48</fpage>–<lpage>98</lpage>.</mixed-citation></ref><ref id="B10"><mixed-citation xmlns:xlink="http://www.w3.org/1999/xlink" xlink:type="simple"><person-group><name name-style="western"><surname>Crouch</surname><given-names>NR</given-names></name><name name-style="western"><surname>Smith</surname><given-names>GF</given-names></name><name name-style="western"><surname>Klopper</surname><given-names>RR</given-names></name><name name-style="western"><surname>Figueiredo</surname><given-names>E</given-names></name><name name-style="western"><surname>McMurtry</surname><given-names>D</given-names></name><name name-style="western"><surname>Burns</surname><given-names>S</given-names></name></person-group> (<year>2015</year>) <article-title>Winter-flowering maculate aloes from the Lowveld of southeastern Africa: Notes on <italic><tp:taxon-name><tp:taxon-name-part taxon-name-part-type="genus">Aloe</tp:taxon-name-part> <tp:taxon-name-part taxon-name-part-type="species">monteiroae</tp:taxon-name-part></tp:taxon-name></italic> Baker (<tp:taxon-name><tp:taxon-name-part taxon-name-part-type="family">Asphodelaceae</tp:taxon-name-part></tp:taxon-name>: <tp:taxon-name><tp:taxon-name-part taxon-name-part-type="subfamily">Alooideae</tp:taxon-name-part></tp:taxon-name>), the earliest name for <italic><tp:taxon-name><tp:taxon-name-part taxon-name-part-type="genus">Aloe</tp:taxon-name-part> <tp:taxon-name-part taxon-name-part-type="species">parvibracteata</tp:taxon-name-part></tp:taxon-name></italic> Schönland.</article-title><source>Bradleya</source><volume>33</volume>: <fpage>147</fpage>–<lpage>155</lpage>. <ext-link xlink:type="simple" ext-link-type="doi" xlink:href="10.25223/brad.n33.2015.a20">https://doi.org/10.25223/brad.n33.2015.a20</ext-link></mixed-citation></ref><ref id="B26"><mixed-citation xmlns:xlink="http://www.w3.org/1999/xlink" xlink:type="simple"><person-group><name name-style="western"><surname>Klopper</surname><given-names>RR</given-names></name><name name-style="western"><surname>Crouch</surname><given-names>NR</given-names></name><name name-style="western"><surname>Smith</surname><given-names>GF</given-names></name></person-group> (<year>2015</year>) <article-title>(2399) Proposal to conserve the name <italic><tp:taxon-name><tp:taxon-name-part taxon-name-part-type="genus">Aloe</tp:taxon-name-part> <tp:taxon-name-part taxon-name-part-type="species">parvibracteata</tp:taxon-name-part></tp:taxon-name></italic> against <italic><tp:taxon-name><tp:taxon-name-part taxon-name-part-type="genus">A.</tp:taxon-name-part> <tp:taxon-name-part taxon-name-part-type="species">monteiroae</tp:taxon-name-part></tp:taxon-name></italic> (<tp:taxon-name><tp:taxon-name-part taxon-name-part-type="family">Asphodelaceae</tp:taxon-name-part></tp:taxon-name>: <tp:taxon-name><tp:taxon-name-part taxon-name-part-type="subfamily">Alooideae</tp:taxon-name-part></tp:taxon-name>).</article-title><source>Taxon</source><volume>64</volume>(<issue>6</issue>): <fpage>1320</fpage>. <ext-link xlink:type="simple" ext-link-type="doi" xlink:href="10.12705/646.21">https://doi.org/10.12705/646.21</ext-link></mixed-citation></ref><ref id="B63"><mixed-citation xmlns:xlink="http://www.w3.org/1999/xlink" xlink:type="simple"><person-group><name name-style="western"><surname>Wilson</surname><given-names>KL</given-names></name></person-group> (<year>2017</year>) <article-title>Report of the General Committee 18.</article-title><source>Taxon</source><volume>66</volume>(<issue>3</issue>): <fpage>742</fpage>–<lpage>744</lpage>. <ext-link xlink:type="simple" ext-link-type="doi" xlink:href="10.12705/663.15">https://doi.org/10.12705/663.15</ext-link></mixed-citation></ref></ref-list></tp:taxon-treatment>
