# Supplementary material for: A synoptic review of the aloes (Asphodelaceae, Alooideae) of KwaZulu-Natal, an ecologically diverse province in eastern South Africa
Source: PhytoKeys. 2020 Mar 12;142:1–88. doi: 10.3897/phytokeys.142.48365 (PMC7082394; doi:10.3897/phytokeys.142.48365)
Supplement: XML Treatment for Aloe pluridens [file phytokeys.142.48365-treatment31.xml]

<!DOCTYPE tp:taxon-treatment
  PUBLIC "-//TaxonX//DTD Taxonomic Treatment Publishing DTD v0 20100105//EN" "tax-treatment-NSO.dtd">
<tp:taxon-treatment xmlns:tp="http://www.plazi.org/taxpub"><tp:treatment-meta><kwd-group><label>Taxon classification</label><kwd><named-content xmlns:xlink="http://www.w3.org/1999/xlink" content-type="kingdom">Plantae</named-content></kwd><kwd><named-content xmlns:xlink="http://www.w3.org/1999/xlink" content-type="order">Asparagales</named-content></kwd><kwd><named-content xmlns:xlink="http://www.w3.org/1999/xlink" content-type="family">Asphodelaceae</named-content></kwd></kwd-group><mixed-citation publication-type="journal"><person-group><name><surname>Klopper</surname><given-names>Ronell R.</given-names></name><name><surname>Crouch</surname><given-names>Neil R.</given-names></name><name><surname>Smith</surname><given-names>Gideon F.</given-names></name><name><surname>van Wyk</surname><given-names>Abraham E.</given-names></name></person-group><article-title>A synoptic review of the aloes (<tp:taxon-name><tp:taxon-name-part taxon-name-part-type="family">Asphodelaceae</tp:taxon-name-part></tp:taxon-name>, <tp:taxon-name><tp:taxon-name-part taxon-name-part-type="subfamily">Alooideae</tp:taxon-name-part></tp:taxon-name>) of KwaZulu-Natal, an ecologically diverse province in eastern South Africa</article-title><source>PhytoKeys</source><day>12</day><month>3</month><year>2020</year><volume>142</volume><fpage>1</fpage><lpage>88</lpage><pub-id pub-id-type="doi">10.3897/phytokeys.142.48365</pub-id></mixed-citation></tp:treatment-meta><tp:nomenclature><tp:taxon-name><object-id xmlns:xlink="http://www.w3.org/1999/xlink" content-type="arpha" xlink:type="simple">C6A95298-3DE4-5C33-BD01-B26357113CAC</object-id>
            <tp:taxon-name-part taxon-name-part-type="genus" reg="Aloe">Aloe</tp:taxon-name-part>
            <tp:taxon-name-part taxon-name-part-type="species" reg="pluridens">pluridens</tp:taxon-name-part>
          </tp:taxon-name><tp:taxon-authority>Haw.</tp:taxon-authority></tp:nomenclature><tp:treatment-sec sec-type="Common names" id="SECID0EWNFK"><title>Common names.</title><p>French aloe, many-toothed tree-aloe (English); fransaalwyn (Afrikaans).</p></tp:treatment-sec><tp:treatment-sec sec-type="description" id="SECID0E2NFK"><title>Description.</title><p>Tree or shrub, up to 3 m high. <bold><italic>Stem</italic></bold> ± 2–3 m high, can reach up to 5 m, simple or branched at ground level or from middle or above, erect, with persistent dried leaves in upper half. <bold><italic>Leaves</italic></bold> densely rosulate, erectly spreading and gracefully recurved, sometimes falcately deflexed, pale to yellowish-green, obscurely lineate, lanceolate-falcate, 60–70 cm long, 5–6 cm wide at base; margin narrow, white, cartilaginous, with deltoid, incurved, white or very pale pink teeth, 2–3 mm long, 5–10 mm apart; exudate clear. <bold><italic>Inflorescence</italic></bold> 0.8–1.0 m high, erect, up to 4-branched from below middle. <bold><italic>Racemes</italic></bold> conical, 25–30 cm long, dense. <bold><italic>Floral bracts</italic></bold> ± 20 mm long, 10–12 mm wide. <bold><italic>Pedicels</italic></bold> 30–35 mm long. <bold><italic>Flowers</italic></bold>: <italic>perianth</italic> salmon pink to orange to dull scarlet or yellow, 40–45 mm long, 6–7 mm across ovary, slightly constricted above ovary, slightly widening towards mouth, cylindrical-trigonous; outer segments free to base; <italic>stamens</italic> exserted 2–4 mm; <italic>style</italic> exserted to 5 mm.</p></tp:treatment-sec><tp:treatment-sec sec-type="Flowering time" id="SECID0E3OFK"><title>Flowering time.</title><p>May–June.</p></tp:treatment-sec><tp:treatment-sec sec-type="habitat" id="SECID0EBPFK"><title>Habitat.</title><p>Succulent thicket vegetation on hillside slopes within a coastal strip and, in the north of its range, along the ecotone of coastal forest pockets.</p></tp:treatment-sec><tp:treatment-sec sec-type="description" id="SECID0EGPFK"><title>Diagnostic characters.</title><p><italic><tp:taxon-name><tp:taxon-name-part taxon-name-part-type="genus" reg="Aloe">Aloe</tp:taxon-name-part> <tp:taxon-name-part taxon-name-part-type="species" reg="pluridens">pluridens</tp:taxon-name-part></tp:taxon-name></italic> differs from the other tall often single-stemmed aloes in KwaZulu-Natal (<italic><tp:taxon-name><tp:taxon-name-part taxon-name-part-type="genus" reg="Aloe">Aloe</tp:taxon-name-part> <tp:taxon-name-part taxon-name-part-type="species" reg="candelabrum">candelabrum</tp:taxon-name-part></tp:taxon-name></italic>, <italic><tp:taxon-name><tp:taxon-name-part taxon-name-part-type="genus" reg="Aloe">Aloe</tp:taxon-name-part> <tp:taxon-name-part taxon-name-part-type="species" reg="marlothii">marlothii</tp:taxon-name-part></tp:taxon-name></italic>, <italic><tp:taxon-name><tp:taxon-name-part taxon-name-part-type="genus" reg="Aloe">Aloe</tp:taxon-name-part> <tp:taxon-name-part taxon-name-part-type="species" reg="rupestris">rupestris</tp:taxon-name-part></tp:taxon-name></italic>, <italic><tp:taxon-name><tp:taxon-name-part taxon-name-part-type="genus" reg="Aloe">Aloe</tp:taxon-name-part> <tp:taxon-name-part taxon-name-part-type="species" reg="spectabilis">spectabilis</tp:taxon-name-part></tp:taxon-name></italic> and <italic><tp:taxon-name><tp:taxon-name-part taxon-name-part-type="genus" reg="Aloe">Aloe</tp:taxon-name-part> <tp:taxon-name-part taxon-name-part-type="species" reg="thraskii">thraskii</tp:taxon-name-part></tp:taxon-name></italic>) with branched inflorescences, by having narrow (60–70 × 5–6 cm), erectly spreading and gracefully recurved, pale green to yellowish-green, obscurely lineate leaves with small crowded pinkish-white marginal teeth and exudate with a distinct sharp odour. The inflorescence is up to 4-branched with erect, rather lax, conical racemes of 25–30 cm long. Flowers are salmon-pink to orange to dull scarlet or yellow and 40–45 mm long. Note though that the flowers of <italic><tp:taxon-name><tp:taxon-name-part taxon-name-part-type="genus" reg="Aloe">A.</tp:taxon-name-part> <tp:taxon-name-part taxon-name-part-type="species" reg="pluridens">pluridens</tp:taxon-name-part></tp:taxon-name></italic> never take on the bright scarlet colour of some forms of <italic><tp:taxon-name><tp:taxon-name-part taxon-name-part-type="genus" reg="Aloe">A.</tp:taxon-name-part> <tp:taxon-name-part taxon-name-part-type="species" reg="arborescens">arborescens</tp:taxon-name-part></tp:taxon-name></italic>.</p></tp:treatment-sec><tp:treatment-sec sec-type="conservation status" id="SECID0EESFK"><title>Conservation status.</title><p>Least Concern (<xref ref-type="bibr" rid="B37">Raimondo et al. 2009</xref>).</p></tp:treatment-sec><tp:treatment-sec sec-type="distribution" id="SECID0EOSFK"><title>Distribution.</title><p>This species has a disjunct distribution range. It occurs from the Humansdorp area to the Kei River Mouth in the Eastern Cape, as well as in the Durban area in KwaZulu-Natal, South Africa (Fig. <xref ref-type="fig" rid="F32">32</xref>; <xref ref-type="bibr" rid="B60">Walker et al. 2019a</xref>).</p><fig id="F32" position="float" orientation="portrait"><object-id xmlns:xlink="http://www.w3.org/1999/xlink" content-type="doi" xlink:type="simple">10.3897/phytokeys.142.48365.figure32</object-id><object-id xmlns:xlink="http://www.w3.org/1999/xlink" content-type="arpha" xlink:type="simple">1772DD07-53A0-515C-9326-0A0DC4B3E97C</object-id><label>Figure 32.</label><caption><p><italic><tp:taxon-name><tp:taxon-name-part taxon-name-part-type="genus" reg="Aloe">Aloe</tp:taxon-name-part> <tp:taxon-name-part taxon-name-part-type="species" reg="pluridens">pluridens</tp:taxon-name-part></tp:taxon-name></italic>. Photo: G. Nichols.</p></caption><graphic xmlns:xlink="http://www.w3.org/1999/xlink" xlink:href="phytokeys-142-001-g032.jpg" position="float" orientation="portrait" xlink:type="simple" id="oo_388258.jpg"><uri content-type="original_file" xlink:type="simple">https://binary.pensoft.net/fig/388258</uri></graphic></fig></tp:treatment-sec><ref-list><ref id="B37"><mixed-citation xmlns:xlink="http://www.w3.org/1999/xlink" xlink:type="simple"><person-group><name name-style="western"><surname>Raimondo</surname><given-names>D</given-names></name><name name-style="western"><surname>Von Staden</surname><given-names>L</given-names></name><name name-style="western"><surname>Foden</surname><given-names>W</given-names></name><name name-style="western"><surname>Victor</surname><given-names>JE</given-names></name><name name-style="western"><surname>Helme</surname><given-names>NA</given-names></name><name name-style="western"><surname>Turner</surname><given-names>RC</given-names></name><name name-style="western"><surname>Kamundi</surname><given-names>DA</given-names></name><name name-style="western"><surname>Manyama</surname><given-names>PA</given-names></name></person-group> (<year>2009</year>) Red List of South African Plants. Strelitzia 25. South African National Biodiversity Institute, Pretoria.</mixed-citation></ref><ref id="B60"><mixed-citation xmlns:xlink="http://www.w3.org/1999/xlink" xlink:type="simple"><person-group><name name-style="western"><surname>Walker</surname><given-names>CC</given-names></name><name name-style="western"><surname>Smith</surname><given-names>GF</given-names></name><name name-style="western"><surname>Figueiredo</surname><given-names>E</given-names></name></person-group> (<year>2019a</year>) <article-title>Notes on the taxonomy, iconography, and ecology of <italic><tp:taxon-name><tp:taxon-name-part taxon-name-part-type="genus">Aloe</tp:taxon-name-part> <tp:taxon-name-part taxon-name-part-type="species">pluridens</tp:taxon-name-part></tp:taxon-name></italic> Haw. (<tp:taxon-name><tp:taxon-name-part taxon-name-part-type="family">Asphodelaceae</tp:taxon-name-part></tp:taxon-name>: <tp:taxon-name><tp:taxon-name-part taxon-name-part-type="subfamily">Alooideae</tp:taxon-name-part></tp:taxon-name>), an endemic species from southeastern South African.</article-title><source>Bradleya</source><volume>37</volume>: <fpage>60</fpage>–<lpage>72</lpage>. <ext-link xlink:type="simple" ext-link-type="doi" xlink:href="10.25223/brad.n37.2019.a28">https://doi.org/10.25223/brad.n37.2019.a28</ext-link></mixed-citation></ref></ref-list></tp:taxon-treatment>
