# Supplementary material for: A synoptic review of the aloes (Asphodelaceae, Alooideae) of KwaZulu-Natal, an ecologically diverse province in eastern South Africa
Source: PhytoKeys. 2020 Mar 12;142:1–88. doi: 10.3897/phytokeys.142.48365 (PMC7082394; doi:10.3897/phytokeys.142.48365)
Supplement: XML Treatment for Aloe pratensis [file phytokeys.142.48365-treatment32.xml]

<!DOCTYPE tp:taxon-treatment
  PUBLIC "-//TaxonX//DTD Taxonomic Treatment Publishing DTD v0 20100105//EN" "tax-treatment-NSO.dtd">
<tp:taxon-treatment xmlns:tp="http://www.plazi.org/taxpub"><tp:treatment-meta><kwd-group><label>Taxon classification</label><kwd><named-content xmlns:xlink="http://www.w3.org/1999/xlink" content-type="kingdom">Plantae</named-content></kwd><kwd><named-content xmlns:xlink="http://www.w3.org/1999/xlink" content-type="order">Asparagales</named-content></kwd><kwd><named-content xmlns:xlink="http://www.w3.org/1999/xlink" content-type="family">Asphodelaceae</named-content></kwd></kwd-group><mixed-citation publication-type="journal"><person-group><name><surname>Klopper</surname><given-names>Ronell R.</given-names></name><name><surname>Crouch</surname><given-names>Neil R.</given-names></name><name><surname>Smith</surname><given-names>Gideon F.</given-names></name><name><surname>van Wyk</surname><given-names>Abraham E.</given-names></name></person-group><article-title>A synoptic review of the aloes (<tp:taxon-name><tp:taxon-name-part taxon-name-part-type="family">Asphodelaceae</tp:taxon-name-part></tp:taxon-name>, <tp:taxon-name><tp:taxon-name-part taxon-name-part-type="subfamily">Alooideae</tp:taxon-name-part></tp:taxon-name>) of KwaZulu-Natal, an ecologically diverse province in eastern South Africa</article-title><source>PhytoKeys</source><day>12</day><month>3</month><year>2020</year><volume>142</volume><fpage>1</fpage><lpage>88</lpage><pub-id pub-id-type="doi">10.3897/phytokeys.142.48365</pub-id></mixed-citation></tp:treatment-meta><tp:nomenclature><tp:taxon-name><object-id xmlns:xlink="http://www.w3.org/1999/xlink" content-type="arpha" xlink:type="simple">C10EDB08-5625-549C-9D8D-E1316DDB92AE</object-id>
            <tp:taxon-name-part taxon-name-part-type="genus" reg="Aloe">Aloe</tp:taxon-name-part>
            <tp:taxon-name-part taxon-name-part-type="species" reg="pratensis">pratensis</tp:taxon-name-part>
          </tp:taxon-name><tp:taxon-authority>Baker</tp:taxon-authority></tp:nomenclature><tp:treatment-sec sec-type="Common names" id="SECID0EXUFK"><title>Common names.</title><p>Meadow aloe (English); bergaalwyn (Afrikaans).</p></tp:treatment-sec><tp:treatment-sec sec-type="description" id="SECID0E3UFK"><title>Description.</title><p>Acaulescent plants; rosettes solitary or branching from the base to form small groups, 15–25 cm diameter. <bold><italic>Leaves</italic></bold> densely rosulate, erectly spreading to slightly incurved, glaucous, lineate, deltoid-lanceolate, 10–17 cm long, 4–6 cm wide, lower surface with few scattered red-brown spines from white tuberculate bases, keel armed with few brown spines, 2–3 mm long; margin not distinctly coloured, with pungent, deltoid, reddish-brown teeth, ± 5 mm long, ± 10 mm apart; exudate clear, drying deep orange. <bold><italic>Inflorescence</italic></bold> 0.5–0.6 m high, erect, simple; peduncle almost entirely covered with large, thin, imbricate sterile bracts. <bold><italic>Racemes</italic></bold> cylindrical, ± 20 cm long, dense; buds completely hidden by large bracts. <bold><italic>Floral bracts</italic></bold> up to 40 mm long, 15–18 mm wide. <bold><italic>Pedicels</italic></bold> 25–40 mm long. <bold><italic>Flowers</italic></bold>: <italic>perianth</italic> rose-red, 35–40 mm long, ± 5 mm across ovary, slightly enlarged towards mouth, basally stipitate, cylindrical; outer segments free to base; <italic>stamens</italic> exserted 0–1 mm; <italic>style</italic> exserted 1–2 mm.</p></tp:treatment-sec><tp:treatment-sec sec-type="Flowering time" id="SECID0E1VFK"><title>Flowering time.</title><p>August–December.</p></tp:treatment-sec><tp:treatment-sec sec-type="habitat" id="SECID0E6VFK"><title>Habitat.</title><p>In exposed positions amongst rocks in sloping montane grassland in some of the coldest parts of the southern Drakensberg.</p></tp:treatment-sec><tp:treatment-sec sec-type="description" id="SECID0EEWFK"><title>Diagnostic characters.</title><p><italic><tp:taxon-name><tp:taxon-name-part taxon-name-part-type="genus" reg="Aloe">Aloe</tp:taxon-name-part> <tp:taxon-name-part taxon-name-part-type="species" reg="pratensis">pratensis</tp:taxon-name-part></tp:taxon-name></italic> can easily be distinguished from other KwaZulu-Natal aloes by being an acaulescent plant with smallish rosettes (± 20 cm diameter) that occurs solitary or in small groups. Leaves (10–17 × 4–6 cm) have pungent reddish-brown marginal teeth (± 5 mm long) and spines on the lower surface that arise from white tuberculate bases. The inflorescence (0.5–0.6 m high) is simple with the peduncle covered in large, imbricate bracts. Racemes are cylindrical and dense and elongates significantly as flowering progresses, although the length of the peduncle stays roughly constant. Flower buds are hidden by large floral bracts. Flowers are cylindrical and rose-red (35–40 mm long).</p></tp:treatment-sec><tp:treatment-sec sec-type="conservation status" id="SECID0EVWFK"><title>Conservation status.</title><p>Least Concern (<xref ref-type="bibr" rid="B37">Raimondo et al. 2009</xref>).</p></tp:treatment-sec><tp:treatment-sec sec-type="distribution" id="SECID0E6WFK"><title>Distribution.</title><p>It occurs in the central and northern Eastern Cape and along the Great Escarpment and in south-western KwaZulu-Natal along the Drakensberg Mountain Range to Royal Natal National Park, South Africa, as well as Lesotho (Fig. <xref ref-type="fig" rid="F33">33</xref>).</p><fig id="F33" position="float" orientation="portrait"><object-id xmlns:xlink="http://www.w3.org/1999/xlink" content-type="doi" xlink:type="simple">10.3897/phytokeys.142.48365.figure33</object-id><object-id xmlns:xlink="http://www.w3.org/1999/xlink" content-type="arpha" xlink:type="simple">A0FF501D-6B2B-50A7-B7C3-4C88530B78E3</object-id><label>Figure 33.</label><caption><p><italic><tp:taxon-name><tp:taxon-name-part taxon-name-part-type="genus" reg="Aloe">Aloe</tp:taxon-name-part> <tp:taxon-name-part taxon-name-part-type="species" reg="pratensis">pratensis</tp:taxon-name-part></tp:taxon-name></italic>. Photo: G.F. Smith.</p></caption><graphic xmlns:xlink="http://www.w3.org/1999/xlink" xlink:href="phytokeys-142-001-g033.jpg" position="float" orientation="portrait" xlink:type="simple" id="oo_388259.jpg"><uri content-type="original_file" xlink:type="simple">https://binary.pensoft.net/fig/388259</uri></graphic></fig></tp:treatment-sec><ref-list><ref id="B37"><mixed-citation xmlns:xlink="http://www.w3.org/1999/xlink" xlink:type="simple"><person-group><name name-style="western"><surname>Raimondo</surname><given-names>D</given-names></name><name name-style="western"><surname>Von Staden</surname><given-names>L</given-names></name><name name-style="western"><surname>Foden</surname><given-names>W</given-names></name><name name-style="western"><surname>Victor</surname><given-names>JE</given-names></name><name name-style="western"><surname>Helme</surname><given-names>NA</given-names></name><name name-style="western"><surname>Turner</surname><given-names>RC</given-names></name><name name-style="western"><surname>Kamundi</surname><given-names>DA</given-names></name><name name-style="western"><surname>Manyama</surname><given-names>PA</given-names></name></person-group> (<year>2009</year>) Red List of South African Plants. Strelitzia 25. South African National Biodiversity Institute, Pretoria.</mixed-citation></ref></ref-list></tp:taxon-treatment>
