# Supplementary material for: A synoptic review of the aloes (Asphodelaceae, Alooideae) of KwaZulu-Natal, an ecologically diverse province in eastern South Africa
Source: PhytoKeys. 2020 Mar 12;142:1–88. doi: 10.3897/phytokeys.142.48365 (PMC7082394; doi:10.3897/phytokeys.142.48365)
Supplement: XML Treatment for Aloe prinslooi [file phytokeys.142.48365-treatment33.xml]

<!DOCTYPE tp:taxon-treatment
  PUBLIC "-//TaxonX//DTD Taxonomic Treatment Publishing DTD v0 20100105//EN" "tax-treatment-NSO.dtd">
<tp:taxon-treatment xmlns:tp="http://www.plazi.org/taxpub"><tp:treatment-meta><kwd-group><label>Taxon classification</label><kwd><named-content xmlns:xlink="http://www.w3.org/1999/xlink" content-type="kingdom">Plantae</named-content></kwd><kwd><named-content xmlns:xlink="http://www.w3.org/1999/xlink" content-type="order">Asparagales</named-content></kwd><kwd><named-content xmlns:xlink="http://www.w3.org/1999/xlink" content-type="family">Asphodelaceae</named-content></kwd></kwd-group><mixed-citation publication-type="journal"><person-group><name><surname>Klopper</surname><given-names>Ronell R.</given-names></name><name><surname>Crouch</surname><given-names>Neil R.</given-names></name><name><surname>Smith</surname><given-names>Gideon F.</given-names></name><name><surname>van Wyk</surname><given-names>Abraham E.</given-names></name></person-group><article-title>A synoptic review of the aloes (<tp:taxon-name><tp:taxon-name-part taxon-name-part-type="family">Asphodelaceae</tp:taxon-name-part></tp:taxon-name>, <tp:taxon-name><tp:taxon-name-part taxon-name-part-type="subfamily">Alooideae</tp:taxon-name-part></tp:taxon-name>) of KwaZulu-Natal, an ecologically diverse province in eastern South Africa</article-title><source>PhytoKeys</source><day>12</day><month>3</month><year>2020</year><volume>142</volume><fpage>1</fpage><lpage>88</lpage><pub-id pub-id-type="doi">10.3897/phytokeys.142.48365</pub-id></mixed-citation></tp:treatment-meta><tp:nomenclature><label><sup>E</sup></label><tp:taxon-name><object-id xmlns:xlink="http://www.w3.org/1999/xlink" content-type="arpha" xlink:type="simple">2E1F5BFC-8AFE-5CC2-8CE8-F0B82DB8AA49</object-id>
            <tp:taxon-name-part taxon-name-part-type="genus" reg="Aloe">Aloe</tp:taxon-name-part>
            <tp:taxon-name-part taxon-name-part-type="species" reg="prinslooi">prinslooi</tp:taxon-name-part>
          </tp:taxon-name><tp:taxon-authority>I.Verd. &amp; D.S.Hardy</tp:taxon-authority></tp:nomenclature><tp:treatment-sec sec-type="Common names" id="SECID0EIZFK"><title>Common names.</title><p>Spotted aloe (English); bontaalwyn (Afrikaans).</p></tp:treatment-sec><tp:treatment-sec sec-type="description" id="SECID0ENZFK"><title>Description.</title><p>Acaulescent plants, 0.15–0.25 m high; rosettes usually solitary, erect. <bold><italic>Leaves</italic></bold> rosulate, suberect to spreading, light green, with white, oblong spots, denser on upper surface, occasionally arranged in transverse bands, shortly deltoid, 14–20 cm long, 4–8 cm wide; margin with pungent brown teeth, ± 4 mm long, 5–7 mm apart; exudate clear. <bold><italic>Inflorescence</italic></bold> up to 0.6 m high, erect, 2- to 5-branched above middle. <bold><italic>Racemes</italic></bold> corymbose-capitate, 6–12 cm long, 6–7 cm wide, dense. <bold><italic>Floral bracts</italic></bold> 15–30 mm long, 3–5 mm wide. <bold><italic>Pedicels</italic></bold> 12–30 mm long. <bold><italic>Flowers</italic></bold>: <italic>perianth</italic> pale whitish-green, tinged with pale to deep pink, 13–17 mm long, sometimes slightly narrowing above ovary, widening towards slightly upturned mouth, cylindrical; outer segments free for 5–7 mm; <italic>stamens</italic> exserted 0–1 mm; <italic>style</italic> slightly or not exserted.</p></tp:treatment-sec><tp:treatment-sec sec-type="Flowering time" id="SECID0EL1FK"><title>Flowering time.</title><p>June–October.</p></tp:treatment-sec><tp:treatment-sec sec-type="habitat" id="SECID0EQ1FK"><title>Habitat.</title><p>Dense grass understorey of open woodland in KwaZulu-Natal midlands on thin soil. More rarely in open, rocky outcrops. Rainfall relatively low, summers hot and winters very cold.</p></tp:treatment-sec><tp:treatment-sec sec-type="description" id="SECID0EV1FK"><title>Diagnostic characters.</title><p><italic><tp:taxon-name><tp:taxon-name-part taxon-name-part-type="genus" reg="Aloe">Aloe</tp:taxon-name-part> <tp:taxon-name-part taxon-name-part-type="species" reg="prinslooi">prinslooi</tp:taxon-name-part></tp:taxon-name></italic> can be distinguished from other maculate aloes in KwaZulu-Natal (<italic><tp:taxon-name><tp:taxon-name-part taxon-name-part-type="genus" reg="Aloe">Aloe</tp:taxon-name-part> <tp:taxon-name-part taxon-name-part-type="species" reg="dewetii">dewetii</tp:taxon-name-part></tp:taxon-name></italic>, <tp:taxon-name><tp:taxon-name-part taxon-name-part-type="genus" reg="Aloe">Aloe</tp:taxon-name-part> <tp:taxon-name-part taxon-name-part-type="species" reg="maculata">maculata</tp:taxon-name-part> <tp:taxon-name-part taxon-name-part-type="infraspecific-rank">subsp.</tp:taxon-name-part> <tp:taxon-name-part taxon-name-part-type="subspecies" reg="maculata">maculata</tp:taxon-name-part></tp:taxon-name>, <italic><tp:taxon-name><tp:taxon-name-part taxon-name-part-type="genus" reg="Aloe">Aloe</tp:taxon-name-part> <tp:taxon-name-part taxon-name-part-type="species" reg="mudenensis">mudenensis</tp:taxon-name-part></tp:taxon-name></italic>, <italic><tp:taxon-name><tp:taxon-name-part taxon-name-part-type="genus" reg="Aloe">Aloe</tp:taxon-name-part> <tp:taxon-name-part taxon-name-part-type="species" reg="parvibracteata">parvibracteata</tp:taxon-name-part></tp:taxon-name></italic>, <italic><tp:taxon-name><tp:taxon-name-part taxon-name-part-type="genus" reg="Aloe">Aloe</tp:taxon-name-part> <tp:taxon-name-part taxon-name-part-type="species" reg="pruinosa">pruinosa</tp:taxon-name-part></tp:taxon-name></italic>, <italic><tp:taxon-name><tp:taxon-name-part taxon-name-part-type="genus" reg="Aloe">Aloe</tp:taxon-name-part> <tp:taxon-name-part taxon-name-part-type="species" reg="suffulta">suffulta</tp:taxon-name-part></tp:taxon-name></italic>, <italic><tp:taxon-name><tp:taxon-name-part taxon-name-part-type="genus" reg="Aloe">Aloe</tp:taxon-name-part> <tp:taxon-name-part taxon-name-part-type="species" reg="umfoloziensis">umfoloziensis</tp:taxon-name-part></tp:taxon-name></italic>, <italic><tp:taxon-name><tp:taxon-name-part taxon-name-part-type="genus" reg="Aloe">Aloe</tp:taxon-name-part> <tp:taxon-name-part taxon-name-part-type="species" reg="vanrooyenii">vanrooyenii</tp:taxon-name-part></tp:taxon-name></italic> and <italic><tp:taxon-name><tp:taxon-name-part taxon-name-part-type="genus" reg="Aloe">Aloe</tp:taxon-name-part> <tp:taxon-name-part taxon-name-part-type="species" reg="viridiana">viridiana</tp:taxon-name-part></tp:taxon-name></italic>) by its short, 2- to 5-branched inflorescence (up to 0.6 m high) with almost spherical, very dense racemes (6–12 × 6–7 cm) of creamish to pinkish-white flowers (up to 17 mm long) that lack the distinctive globose basal swelling typical of the maculate aloes. Pedicels are 12–30 mm long. Leaves are suberect to spreading, 14–20 × 4–8 cm and spotted on both surfaces, with the spots being denser on the upper surface. Marginal teeth are ± 4 mm long.</p></tp:treatment-sec><tp:treatment-sec sec-type="conservation status" id="SECID0EP5FK"><title>Conservation status.</title><p>Endangered. Threats include trampling by livestock and too frequent fires. In the past, populations were negatively impacted by illegal collecting (<xref ref-type="bibr" rid="B37">Raimondo et al. 2009</xref>, L. von Staden pers. comm.).</p></tp:treatment-sec><tp:treatment-sec sec-type="distribution" id="SECID0EZ5FK"><title>Distribution.</title><p>Limited to an area near Colenso in the KwaZulu-Natal midlands, South Africa (Fig. <xref ref-type="fig" rid="F34">34</xref>).</p><fig id="F34" position="float" orientation="portrait"><object-id xmlns:xlink="http://www.w3.org/1999/xlink" content-type="doi" xlink:type="simple">10.3897/phytokeys.142.48365.figure34</object-id><object-id xmlns:xlink="http://www.w3.org/1999/xlink" content-type="arpha" xlink:type="simple">ABE43135-695C-5DBF-BB81-230F5AC46366</object-id><label>Figure 34.</label><caption><p><italic><tp:taxon-name><tp:taxon-name-part taxon-name-part-type="genus" reg="Aloe">Aloe</tp:taxon-name-part> <tp:taxon-name-part taxon-name-part-type="species" reg="prinslooi">prinslooi</tp:taxon-name-part></tp:taxon-name></italic>. Photo: P. Joffe.</p></caption><graphic xmlns:xlink="http://www.w3.org/1999/xlink" xlink:href="phytokeys-142-001-g034.jpg" position="float" orientation="portrait" xlink:type="simple" id="oo_388260.jpg"><uri content-type="original_file" xlink:type="simple">https://binary.pensoft.net/fig/388260</uri></graphic></fig></tp:treatment-sec><ref-list><ref id="B37"><mixed-citation xmlns:xlink="http://www.w3.org/1999/xlink" xlink:type="simple"><person-group><name name-style="western"><surname>Raimondo</surname><given-names>D</given-names></name><name name-style="western"><surname>Von Staden</surname><given-names>L</given-names></name><name name-style="western"><surname>Foden</surname><given-names>W</given-names></name><name name-style="western"><surname>Victor</surname><given-names>JE</given-names></name><name name-style="western"><surname>Helme</surname><given-names>NA</given-names></name><name name-style="western"><surname>Turner</surname><given-names>RC</given-names></name><name name-style="western"><surname>Kamundi</surname><given-names>DA</given-names></name><name name-style="western"><surname>Manyama</surname><given-names>PA</given-names></name></person-group> (<year>2009</year>) Red List of South African Plants. Strelitzia 25. South African National Biodiversity Institute, Pretoria.</mixed-citation></ref></ref-list></tp:taxon-treatment>
