# Supplementary material for: A synoptic review of the aloes (Asphodelaceae, Alooideae) of KwaZulu-Natal, an ecologically diverse province in eastern South Africa
Source: PhytoKeys. 2020 Mar 12;142:1–88. doi: 10.3897/phytokeys.142.48365 (PMC7082394; doi:10.3897/phytokeys.142.48365)
Supplement: XML Treatment for Aloe pruinosa [file phytokeys.142.48365-treatment34.xml]

<!DOCTYPE tp:taxon-treatment
  PUBLIC "-//TaxonX//DTD Taxonomic Treatment Publishing DTD v0 20100105//EN" "tax-treatment-NSO.dtd">
<tp:taxon-treatment xmlns:tp="http://www.plazi.org/taxpub"><tp:treatment-meta><kwd-group><label>Taxon classification</label><kwd><named-content xmlns:xlink="http://www.w3.org/1999/xlink" content-type="kingdom">Plantae</named-content></kwd><kwd><named-content xmlns:xlink="http://www.w3.org/1999/xlink" content-type="order">Asparagales</named-content></kwd><kwd><named-content xmlns:xlink="http://www.w3.org/1999/xlink" content-type="family">Asphodelaceae</named-content></kwd></kwd-group><mixed-citation publication-type="journal"><person-group><name><surname>Klopper</surname><given-names>Ronell R.</given-names></name><name><surname>Crouch</surname><given-names>Neil R.</given-names></name><name><surname>Smith</surname><given-names>Gideon F.</given-names></name><name><surname>van Wyk</surname><given-names>Abraham E.</given-names></name></person-group><article-title>A synoptic review of the aloes (<tp:taxon-name><tp:taxon-name-part taxon-name-part-type="family">Asphodelaceae</tp:taxon-name-part></tp:taxon-name>, <tp:taxon-name><tp:taxon-name-part taxon-name-part-type="subfamily">Alooideae</tp:taxon-name-part></tp:taxon-name>) of KwaZulu-Natal, an ecologically diverse province in eastern South Africa</article-title><source>PhytoKeys</source><day>12</day><month>3</month><year>2020</year><volume>142</volume><fpage>1</fpage><lpage>88</lpage><pub-id pub-id-type="doi">10.3897/phytokeys.142.48365</pub-id></mixed-citation></tp:treatment-meta><tp:nomenclature><label><sup>E</sup></label><tp:taxon-name><object-id xmlns:xlink="http://www.w3.org/1999/xlink" content-type="arpha" xlink:type="simple">96470829-8828-54F1-99F5-1CB93268D12F</object-id>
            <tp:taxon-name-part taxon-name-part-type="genus" reg="Aloe">Aloe</tp:taxon-name-part>
            <tp:taxon-name-part taxon-name-part-type="species" reg="pruinosa">pruinosa</tp:taxon-name-part>
          </tp:taxon-name><tp:taxon-authority>Reynolds</tp:taxon-authority></tp:nomenclature><tp:treatment-sec sec-type="Common names" id="SECID0ECBGK"><title>Common names.</title><p>Kleinaalwyn, slangkop (Afrikaans); icena elihkulu (Zulu).</p></tp:treatment-sec><tp:treatment-sec sec-type="description" id="SECID0EHBGK"><title>Description.</title><p>Shortly caulescent plant, 0.25–0.60 m tall. <bold><italic>Stem</italic></bold> up to 0.5 m, unbranched, procumbent; rosettes solitary, erect. <bold><italic>Leaves</italic></bold> densely rosulate, erectly spreading to slightly recurved, bright green, with numerous white, somewhat H-shaped spots, scattered or confluent in wavy, irregular, interrupted, transverse bands, spots more numerous and in more defined transverse bands on lower surface, lanceolate-attenuate, 50–70 cm long, 8–10 cm wide at base; margin with deltoid, pungent, pale pinkish-brown teeth, 3–4 mm long, 15–20 mm apart; exudate honey-coloured, drying deep purple. <bold><italic>Inflorescence</italic></bold> 1.4–2.0 m high, erect, ± 11-branched above middle. <bold><italic>Racemes</italic></bold> cylindrical-acuminate, terminal up to 30 cm long, 7 cm wide, lateral shorter, usually 10–12 cm long, lax. <bold><italic>Floral bracts</italic></bold> 10–20 mm long. <bold><italic>Pedicels</italic></bold> 10–20 mm long. <bold><italic>Flowers</italic></bold>: <italic>perianth</italic> dull dark brownish-red to pinkish white, with heavy grey powdery bloom, 30–40 mm long, 8 mm across ovary, abruptly constricted above ovary to form globose basal swelling, widening towards mouth, sharply decurved, laterally compressed; outer segments free for 5–7 mm; <italic>stamens</italic> exserted 1–2 mm; <italic>style</italic> exserted 1–4 mm.</p></tp:treatment-sec><tp:treatment-sec sec-type="Flowering time" id="SECID0EICGK"><title>Flowering time.</title><p>February–March.</p></tp:treatment-sec><tp:treatment-sec sec-type="habitat" id="SECID0ENCGK"><title>Habitat.</title><p>In shade in acacia savannah in KwaZulu-Natal midlands on heavy loam in areas of fairly high summer rainfall.</p></tp:treatment-sec><tp:treatment-sec sec-type="description" id="SECID0ESCGK"><title>Diagnostic characters.</title><p><italic><tp:taxon-name><tp:taxon-name-part taxon-name-part-type="genus" reg="Aloe">Aloe</tp:taxon-name-part> <tp:taxon-name-part taxon-name-part-type="species" reg="pruinosa">pruinosa</tp:taxon-name-part></tp:taxon-name></italic> can be distinguished from other maculate aloes in KwaZulu-Natal (<italic><tp:taxon-name><tp:taxon-name-part taxon-name-part-type="genus" reg="Aloe">Aloe</tp:taxon-name-part> <tp:taxon-name-part taxon-name-part-type="species" reg="dewetii">dewetii</tp:taxon-name-part></tp:taxon-name></italic>, <tp:taxon-name><tp:taxon-name-part taxon-name-part-type="genus" reg="Aloe">Aloe</tp:taxon-name-part> <tp:taxon-name-part taxon-name-part-type="species" reg="maculata">maculata</tp:taxon-name-part> <tp:taxon-name-part taxon-name-part-type="infraspecific-rank">subsp.</tp:taxon-name-part> <tp:taxon-name-part taxon-name-part-type="subspecies" reg="maculata">maculata</tp:taxon-name-part></tp:taxon-name>, <italic><tp:taxon-name><tp:taxon-name-part taxon-name-part-type="genus" reg="Aloe">Aloe</tp:taxon-name-part> <tp:taxon-name-part taxon-name-part-type="species" reg="mudenensis">mudenensis</tp:taxon-name-part></tp:taxon-name></italic>, <italic><tp:taxon-name><tp:taxon-name-part taxon-name-part-type="genus" reg="Aloe">Aloe</tp:taxon-name-part> <tp:taxon-name-part taxon-name-part-type="species" reg="parvibracteata">parvibracteata</tp:taxon-name-part></tp:taxon-name></italic>, <italic><tp:taxon-name><tp:taxon-name-part taxon-name-part-type="genus" reg="Aloe">Aloe</tp:taxon-name-part> <tp:taxon-name-part taxon-name-part-type="species" reg="prinslooi">prinslooi</tp:taxon-name-part></tp:taxon-name></italic>, <italic><tp:taxon-name><tp:taxon-name-part taxon-name-part-type="genus" reg="Aloe">Aloe</tp:taxon-name-part> <tp:taxon-name-part taxon-name-part-type="species" reg="suffulta">suffulta</tp:taxon-name-part></tp:taxon-name></italic>, <italic><tp:taxon-name><tp:taxon-name-part taxon-name-part-type="genus" reg="Aloe">Aloe</tp:taxon-name-part> <tp:taxon-name-part taxon-name-part-type="species" reg="umfoloziensis">umfoloziensis</tp:taxon-name-part></tp:taxon-name></italic>, <italic><tp:taxon-name><tp:taxon-name-part taxon-name-part-type="genus" reg="Aloe">Aloe</tp:taxon-name-part> <tp:taxon-name-part taxon-name-part-type="species" reg="vanrooyenii">vanrooyenii</tp:taxon-name-part></tp:taxon-name></italic> and <italic><tp:taxon-name><tp:taxon-name-part taxon-name-part-type="genus" reg="Aloe">Aloe</tp:taxon-name-part> <tp:taxon-name-part taxon-name-part-type="species" reg="viridiana">viridiana</tp:taxon-name-part></tp:taxon-name></italic>) by the tall, ± 11-branched inflorescence (1.4–2.0 m high) with the peduncle and flowers that are very heavily coated with a greyish powdery substance. The flowers, which are dull dark brownish-red to pinkish-white, 30–40 mm long and with a globose basal swelling (8 mm diameter), have the most pronounced powdery-covered leaves and inflorescence of all South African aloe species. It is further characterised by the erectly spreading to slightly recurved leaves (50–70 × 8–10 cm) that are spotted on both surfaces, with the spots more pronounced on the lower surface. Marginal teeth are 3–4 mm long. The lax racemes are cylindrical-acuminate, with the terminal one the longest (up to 30 × 7 cm) and the lateral ones usually 10–12 cm long (<xref ref-type="bibr" rid="B45">Smith et al. 1999</xref>).</p></tp:treatment-sec><tp:treatment-sec sec-type="conservation status" id="SECID0EQGGK"><title>Conservation status.</title><p>Endangered. Threats include urban expansion and harvesting for use in traditional medicine (<xref ref-type="bibr" rid="B37">Raimondo et al. 2009</xref>, L. von Staden pers. comm.).</p></tp:treatment-sec><tp:treatment-sec sec-type="distribution" id="SECID0E1GGK"><title>Distribution.</title><p>Occurs from Pietermartizburg to Durban and northwards to the uThukela (Tugela) River valley, KwaZulu-Natal, South Africa (Fig. <xref ref-type="fig" rid="F35">35</xref>).</p><fig id="F35" position="float" orientation="portrait"><object-id xmlns:xlink="http://www.w3.org/1999/xlink" content-type="doi" xlink:type="simple">10.3897/phytokeys.142.48365.figure35</object-id><object-id xmlns:xlink="http://www.w3.org/1999/xlink" content-type="arpha" xlink:type="simple">6888126D-CA32-5080-B1DA-9A525BECFDE9</object-id><label>Figure 35.</label><caption><p><italic><tp:taxon-name><tp:taxon-name-part taxon-name-part-type="genus" reg="Aloe">Aloe</tp:taxon-name-part> <tp:taxon-name-part taxon-name-part-type="species" reg="pruinosa">pruinosa</tp:taxon-name-part></tp:taxon-name></italic>. Photo: N.R. Crouch.</p></caption><graphic xmlns:xlink="http://www.w3.org/1999/xlink" xlink:href="phytokeys-142-001-g035.jpg" position="float" orientation="portrait" xlink:type="simple" id="oo_388261.jpg"><uri content-type="original_file" xlink:type="simple">https://binary.pensoft.net/fig/388261</uri></graphic></fig></tp:treatment-sec><ref-list><ref id="B45"><mixed-citation xmlns:xlink="http://www.w3.org/1999/xlink" xlink:type="simple"><person-group><name name-style="western"><surname>Smith</surname><given-names>GF</given-names></name><name name-style="western"><surname>Crouch</surname><given-names>NR</given-names></name><name name-style="western"><surname>Condy</surname><given-names>G</given-names></name></person-group> (<year>1999</year>) <article-title><italic><tp:taxon-name><tp:taxon-name-part taxon-name-part-type="genus">Aloe</tp:taxon-name-part> <tp:taxon-name-part taxon-name-part-type="species">pruinosa</tp:taxon-name-part></tp:taxon-name></italic>.</article-title><source>Flowering Plants of Africa</source><volume>56</volume>: <fpage>2</fpage>–<lpage>6</lpage>.</mixed-citation></ref><ref id="B37"><mixed-citation xmlns:xlink="http://www.w3.org/1999/xlink" xlink:type="simple"><person-group><name name-style="western"><surname>Raimondo</surname><given-names>D</given-names></name><name name-style="western"><surname>Von Staden</surname><given-names>L</given-names></name><name name-style="western"><surname>Foden</surname><given-names>W</given-names></name><name name-style="western"><surname>Victor</surname><given-names>JE</given-names></name><name name-style="western"><surname>Helme</surname><given-names>NA</given-names></name><name name-style="western"><surname>Turner</surname><given-names>RC</given-names></name><name name-style="western"><surname>Kamundi</surname><given-names>DA</given-names></name><name name-style="western"><surname>Manyama</surname><given-names>PA</given-names></name></person-group> (<year>2009</year>) Red List of South African Plants. Strelitzia 25. South African National Biodiversity Institute, Pretoria.</mixed-citation></ref></ref-list></tp:taxon-treatment>
