# Supplementary material for: A synoptic review of the aloes (Asphodelaceae, Alooideae) of KwaZulu-Natal, an ecologically diverse province in eastern South Africa
Source: PhytoKeys. 2020 Mar 12;142:1–88. doi: 10.3897/phytokeys.142.48365 (PMC7082394; doi:10.3897/phytokeys.142.48365)
Supplement: XML Treatment for Aloe reitzii Reynolds var. vernalis [file phytokeys.142.48365-treatment35.xml]

<!DOCTYPE tp:taxon-treatment
  PUBLIC "-//TaxonX//DTD Taxonomic Treatment Publishing DTD v0 20100105//EN" "tax-treatment-NSO.dtd">
<tp:taxon-treatment xmlns:tp="http://www.plazi.org/taxpub"><tp:treatment-meta><kwd-group><label>Taxon classification</label><kwd><named-content xmlns:xlink="http://www.w3.org/1999/xlink" content-type="kingdom">Plantae</named-content></kwd><kwd><named-content xmlns:xlink="http://www.w3.org/1999/xlink" content-type="order">Asparagales</named-content></kwd><kwd><named-content xmlns:xlink="http://www.w3.org/1999/xlink" content-type="family">Asphodelaceae</named-content></kwd></kwd-group><mixed-citation publication-type="journal"><person-group><name><surname>Klopper</surname><given-names>Ronell R.</given-names></name><name><surname>Crouch</surname><given-names>Neil R.</given-names></name><name><surname>Smith</surname><given-names>Gideon F.</given-names></name><name><surname>van Wyk</surname><given-names>Abraham E.</given-names></name></person-group><article-title>A synoptic review of the aloes (<tp:taxon-name><tp:taxon-name-part taxon-name-part-type="family">Asphodelaceae</tp:taxon-name-part></tp:taxon-name>, <tp:taxon-name><tp:taxon-name-part taxon-name-part-type="subfamily">Alooideae</tp:taxon-name-part></tp:taxon-name>) of KwaZulu-Natal, an ecologically diverse province in eastern South Africa</article-title><source>PhytoKeys</source><day>12</day><month>3</month><year>2020</year><volume>142</volume><fpage>1</fpage><lpage>88</lpage><pub-id pub-id-type="doi">10.3897/phytokeys.142.48365</pub-id></mixed-citation></tp:treatment-meta><tp:nomenclature><label><sup>E</sup></label><tp:taxon-name><object-id xmlns:xlink="http://www.w3.org/1999/xlink" content-type="arpha" xlink:type="simple">B91EB2BF-134E-5153-A53D-2FEB8505FB68</object-id>
            <tp:taxon-name-part taxon-name-part-type="genus" reg="Aloe">Aloe</tp:taxon-name-part>
            <tp:taxon-name-part taxon-name-part-type="species" reg="reitzii">reitzii</tp:taxon-name-part>
            <tp:taxon-name-part taxon-name-part-type="authority">Reynolds</tp:taxon-name-part>
            <tp:taxon-name-part taxon-name-part-type="infraspecific-rank">var.</tp:taxon-name-part>
            <tp:taxon-name-part taxon-name-part-type="variety" reg="vernalis">vernalis</tp:taxon-name-part>
          </tp:taxon-name><tp:taxon-authority>D.S.Hardy</tp:taxon-authority></tp:nomenclature><tp:treatment-sec sec-type="Common names" id="SECID0ENJGK"><title>Common names.</title><p>Reitz’s spring aloe (English); lente-bergaalwyn (Afrikaans).</p></tp:treatment-sec><tp:treatment-sec sec-type="description" id="SECID0ESJGK"><title>Description.</title><p>Acaulescent plants or rarely with short <bold><italic>stem</italic></bold> of up to 0.5 m, simple, rarely branched, procumbent; rosette solitary, erect. <bold><italic>Leaves</italic></bold> densely rosulate, arcuate-erect, dull green, without spots, texture smooth, lanceolate-ensiform, 40–65 cm long, 5–9 cm wide, lower surface sometimes with brownish spines in median line near apex, leaf tip armed with pungent spine; margin not distinctly coloured, with deltoid, pungent, brownish to reddish-brown teeth from distinct white base, ± 3 mm long, ± 5 mm apart; exudate drying bright yellow. <bold><italic>Inflorescence</italic></bold> 0.70–0.75 m high, erect, 2- to 4-branched from below middle. <bold><italic>Racemes</italic></bold> cylindrical, slightly acuminate, 30–40 cm long, 5–6 cm wide, very dense, with open flowers pendent and pressed against the peduncle. <bold><italic>Floral bracts</italic></bold> ± 6 mm long, 4–5 mm wide. <bold><italic>Pedicels</italic></bold> 3 mm long. <bold><italic>Flowers</italic></bold>: <italic>perianth</italic> dull orange-red in bud, turning yellow when flowers open, 32–40 mm long, ± 5 mm across ovary, enlarging towards middle, slightly narrowing towards mouth, curved-cylindrical; outer segments free for 15 mm; <italic>stamens</italic> exserted to 8 mm; <italic>style</italic> exserted to 10 mm.</p></tp:treatment-sec><tp:treatment-sec sec-type="Flowering time" id="SECID0ETKGK"><title>Flowering time.</title><p>August–September.</p></tp:treatment-sec><tp:treatment-sec sec-type="habitat" id="SECID0EYKGK"><title>Habitat.</title><p>Steep well-drained granitic slopes in grassland.</p></tp:treatment-sec><tp:treatment-sec sec-type="description" id="SECID0E4KGK"><title>Diagnostic characters.</title><p><tp:taxon-name><tp:taxon-name-part taxon-name-part-type="genus" reg="Aloe">Aloe</tp:taxon-name-part> <tp:taxon-name-part taxon-name-part-type="species" reg="reitzii">reitzii</tp:taxon-name-part> <tp:taxon-name-part taxon-name-part-type="infraspecific-rank">var.</tp:taxon-name-part> <tp:taxon-name-part taxon-name-part-type="variety" reg="vernalis">vernalis</tp:taxon-name-part></tp:taxon-name> can be distinguished from other virtually acaulescent, non-maculate aloes in KwaZulu-Natal (<italic><tp:taxon-name><tp:taxon-name-part taxon-name-part-type="genus" reg="Aristaloe">Aristaloe</tp:taxon-name-part> <tp:taxon-name-part taxon-name-part-type="species" reg="aristata">aristata</tp:taxon-name-part></tp:taxon-name></italic>, <tp:taxon-name><tp:taxon-name-part taxon-name-part-type="genus" reg="Aloe">Aloe</tp:taxon-name-part> <tp:taxon-name-part taxon-name-part-type="species" reg="chabaudii">chabaudii</tp:taxon-name-part> <tp:taxon-name-part taxon-name-part-type="infraspecific-rank">var.</tp:taxon-name-part> <tp:taxon-name-part taxon-name-part-type="variety" reg="chabaudii">chabaudii</tp:taxon-name-part></tp:taxon-name>, <italic><tp:taxon-name><tp:taxon-name-part taxon-name-part-type="genus" reg="Aloe">Aloe</tp:taxon-name-part> <tp:taxon-name-part taxon-name-part-type="species" reg="gerstneri">gerstneri</tp:taxon-name-part></tp:taxon-name></italic>, <italic><tp:taxon-name><tp:taxon-name-part taxon-name-part-type="genus" reg="Aloe">Aloe</tp:taxon-name-part> <tp:taxon-name-part taxon-name-part-type="species" reg="pratensis">pratensis</tp:taxon-name-part></tp:taxon-name></italic>, <italic><tp:taxon-name><tp:taxon-name-part taxon-name-part-type="genus" reg="Aloe">Aloe</tp:taxon-name-part> <tp:taxon-name-part taxon-name-part-type="species" reg="suprafoliata">suprafoliata</tp:taxon-name-part></tp:taxon-name></italic> and <italic><tp:taxon-name><tp:taxon-name-part taxon-name-part-type="genus" reg="Aloe">Aloe</tp:taxon-name-part> <tp:taxon-name-part taxon-name-part-type="species" reg="vanbalenii">vanbalenii</tp:taxon-name-part></tp:taxon-name></italic>) by the very dense racemes (30–40 × 5–6 cm) with short erect pedicels (3 mm). Flowers are bicoloured (outer part of tube orange-red, inner part yellow), 32–40 mm long, tubular and curved, pointing downwards and pressed against the peduncle, with rather long-exserted stamens and style. Leaves are narrow (40–65 × 5–9 cm), arcuate-erect, dull green, sometimes with spines on median line of lower surface and with pungent marginal teeth from a distinct white base. Flowering time is in spring.</p></tp:treatment-sec><tp:treatment-sec sec-type="conservation status" id="SECID0E3NGK"><title>Conservation status.</title><p>Vulnerable. Threats include harvesting for medicinal purposes and damage by feeding baboons (<xref ref-type="bibr" rid="B37">Raimondo et al. 2009</xref>, L. von Staden pers. comm.).</p></tp:treatment-sec><tp:treatment-sec sec-type="distribution" id="SECID0EGOGK"><title>Distribution.</title><p>Confined to a small area in the Vryheid District, KwaZulu-Natal, South Africa (Fig. <xref ref-type="fig" rid="F36">36</xref>).</p></tp:treatment-sec><tp:treatment-sec sec-type="notes" id="SECID0EQOGK"><title>Notes.</title><p>The typical variety, <tp:taxon-name><tp:taxon-name-part taxon-name-part-type="genus">A.</tp:taxon-name-part> <tp:taxon-name-part taxon-name-part-type="species" reg="reitzii">reitzii</tp:taxon-name-part> <tp:taxon-name-part taxon-name-part-type="infraspecific-rank">var.</tp:taxon-name-part> <tp:taxon-name-part taxon-name-part-type="variety" reg="reitzii">reitzii</tp:taxon-name-part></tp:taxon-name> only occurs in the Belfast District in Mpumalanga, South Africa.</p><fig id="F36" position="float" orientation="portrait"><object-id xmlns:xlink="http://www.w3.org/1999/xlink" content-type="doi" xlink:type="simple">10.3897/phytokeys.142.48365.figure36</object-id><object-id xmlns:xlink="http://www.w3.org/1999/xlink" content-type="arpha" xlink:type="simple">894E792C-1351-5469-BD5A-16A47353E214</object-id><label>Figure 36.</label><caption><p><tp:taxon-name><tp:taxon-name-part taxon-name-part-type="genus" reg="Aloe">Aloe</tp:taxon-name-part> <tp:taxon-name-part taxon-name-part-type="species" reg="reitzii">reitzii</tp:taxon-name-part> <tp:taxon-name-part taxon-name-part-type="infraspecific-rank">var.</tp:taxon-name-part> <tp:taxon-name-part taxon-name-part-type="variety" reg="vernalis">vernalis</tp:taxon-name-part></tp:taxon-name>. Photo: E. van Wyk.</p></caption><graphic xmlns:xlink="http://www.w3.org/1999/xlink" xlink:href="phytokeys-142-001-g036.jpg" position="float" orientation="portrait" xlink:type="simple" id="oo_388262.jpg"><uri content-type="original_file" xlink:type="simple">https://binary.pensoft.net/fig/388262</uri></graphic></fig></tp:treatment-sec><ref-list><ref id="B37"><mixed-citation xmlns:xlink="http://www.w3.org/1999/xlink" xlink:type="simple"><person-group><name name-style="western"><surname>Raimondo</surname><given-names>D</given-names></name><name name-style="western"><surname>Von Staden</surname><given-names>L</given-names></name><name name-style="western"><surname>Foden</surname><given-names>W</given-names></name><name name-style="western"><surname>Victor</surname><given-names>JE</given-names></name><name name-style="western"><surname>Helme</surname><given-names>NA</given-names></name><name name-style="western"><surname>Turner</surname><given-names>RC</given-names></name><name name-style="western"><surname>Kamundi</surname><given-names>DA</given-names></name><name name-style="western"><surname>Manyama</surname><given-names>PA</given-names></name></person-group> (<year>2009</year>) Red List of South African Plants. Strelitzia 25. South African National Biodiversity Institute, Pretoria.</mixed-citation></ref></ref-list></tp:taxon-treatment>
