# Supplementary material for: A synoptic review of the aloes (Asphodelaceae, Alooideae) of KwaZulu-Natal, an ecologically diverse province in eastern South Africa
Source: PhytoKeys. 2020 Mar 12;142:1–88. doi: 10.3897/phytokeys.142.48365 (PMC7082394; doi:10.3897/phytokeys.142.48365)
Supplement: XML Treatment for Aloe rupestris [file phytokeys.142.48365-treatment36.xml]

<!DOCTYPE tp:taxon-treatment
  PUBLIC "-//TaxonX//DTD Taxonomic Treatment Publishing DTD v0 20100105//EN" "tax-treatment-NSO.dtd">
<tp:taxon-treatment xmlns:tp="http://www.plazi.org/taxpub"><tp:treatment-meta><kwd-group><label>Taxon classification</label><kwd><named-content xmlns:xlink="http://www.w3.org/1999/xlink" content-type="kingdom">Plantae</named-content></kwd><kwd><named-content xmlns:xlink="http://www.w3.org/1999/xlink" content-type="order">Asparagales</named-content></kwd><kwd><named-content xmlns:xlink="http://www.w3.org/1999/xlink" content-type="family">Asphodelaceae</named-content></kwd></kwd-group><mixed-citation publication-type="journal"><person-group><name><surname>Klopper</surname><given-names>Ronell R.</given-names></name><name><surname>Crouch</surname><given-names>Neil R.</given-names></name><name><surname>Smith</surname><given-names>Gideon F.</given-names></name><name><surname>van Wyk</surname><given-names>Abraham E.</given-names></name></person-group><article-title>A synoptic review of the aloes (<tp:taxon-name><tp:taxon-name-part taxon-name-part-type="family">Asphodelaceae</tp:taxon-name-part></tp:taxon-name>, <tp:taxon-name><tp:taxon-name-part taxon-name-part-type="subfamily">Alooideae</tp:taxon-name-part></tp:taxon-name>) of KwaZulu-Natal, an ecologically diverse province in eastern South Africa</article-title><source>PhytoKeys</source><day>12</day><month>3</month><year>2020</year><volume>142</volume><fpage>1</fpage><lpage>88</lpage><pub-id pub-id-type="doi">10.3897/phytokeys.142.48365</pub-id></mixed-citation></tp:treatment-meta><tp:nomenclature><label><sup><abbrev xmlns:xlink="http://www.w3.org/1999/xlink" xlink:title="reaches northeast of range" id="ABBRID0EARGK" xlink:type="simple">NE</abbrev></sup></label><tp:taxon-name><object-id xmlns:xlink="http://www.w3.org/1999/xlink" content-type="arpha" xlink:type="simple">C5F802AF-590C-54C3-BD25-2A1F28C36B62</object-id>
            <tp:taxon-name-part taxon-name-part-type="genus" reg="Aloe">Aloe</tp:taxon-name-part>
            <tp:taxon-name-part taxon-name-part-type="species" reg="rupestris">rupestris</tp:taxon-name-part>
          </tp:taxon-name><tp:taxon-authority>Baker</tp:taxon-authority></tp:nomenclature><tp:treatment-sec sec-type="Common names" id="SECID0ERRGK"><title>Common names.</title><p>Bottle-brush aloe (English); borselaalwyn, kraalaalwyn (Afrikaans); inkhalane, umhlabanhlazi, uphondonde (Zulu).</p></tp:treatment-sec><tp:treatment-sec sec-type="description" id="SECID0EWRGK"><title>Description.</title><p>Solitary, arborescent plant. <bold><italic>Stem</italic></bold> usually unbranched, up to 6–8 m high, erect, with persistent dried leaves in upper third only. <bold><italic>Leaves</italic></bold> densely rosulate, erectly spreading to recurved, dull to slightly glossy deep green, without spots, texture smooth, lanceolate-attenuate, 30–70 cm long, 7–10 cm wide; margin deep pink to pale red, with stout, pungent, reddish-brown, deltoid teeth, 4–6 mm long, 8–12 mm apart; exudate honey-coloured. <bold><italic>Inflorescence</italic></bold> 1.0–1.3 m high, erect, 6- to 9-branched from above middle, lower branches rebranched. <bold><italic>Racemes</italic></bold> cylindrical, very slightly acuminate, somewhat truncate, 20–25 cm long, 7 cm wide, very dense. <bold><italic>Floral bracts</italic></bold> ± 1 mm long, 2 mm wide. <bold><italic>Pedicels</italic></bold> 1–2 mm long. <bold><italic>Flowers</italic></bold>: <italic>perianth</italic> orange-yellow in bud, green striped in upper half, lemon-yellow in lower third and orange-yellow to brownish-yellow upwards when mature, 15–20 mm long, 4 mm across ovary, widening slightly towards middle, narrowing at mouth, cylindrical, slightly ventricose; outer segments free for 12 mm; <italic>stamens</italic> exserted 7–15 mm; <italic>style</italic> exserted 7–20 mm.</p></tp:treatment-sec><tp:treatment-sec sec-type="Flowering time" id="SECID0EXSGK"><title>Flowering time.</title><p>August–September.</p></tp:treatment-sec><tp:treatment-sec sec-type="habitat" id="SECID0E3SGK"><title>Habitat.</title><p>Zululand thornveld, coastal plain on sandy soils, sometimes dense bush, usually on rocky outcrops. Areas with warm, completely frost-free winters. Usually found in groups amongst trees.</p></tp:treatment-sec><tp:treatment-sec sec-type="description" id="SECID0EBTGK"><title>Diagnostic characters.</title><p><italic><tp:taxon-name><tp:taxon-name-part taxon-name-part-type="genus" reg="Aloe">Aloe</tp:taxon-name-part> <tp:taxon-name-part taxon-name-part-type="species" reg="rupestris">rupestris</tp:taxon-name-part></tp:taxon-name></italic> differs from the other tall often single-stemmed aloes in KwaZulu-Natal (<italic><tp:taxon-name><tp:taxon-name-part taxon-name-part-type="genus" reg="Aloe">Aloe</tp:taxon-name-part> <tp:taxon-name-part taxon-name-part-type="species" reg="candelabrum">candelabrum</tp:taxon-name-part></tp:taxon-name></italic>, <italic><tp:taxon-name><tp:taxon-name-part taxon-name-part-type="genus" reg="Aloe">Aloe</tp:taxon-name-part> <tp:taxon-name-part taxon-name-part-type="species" reg="marlothii">marlothii</tp:taxon-name-part></tp:taxon-name></italic>, <italic><tp:taxon-name><tp:taxon-name-part taxon-name-part-type="genus" reg="Aloe">Aloe</tp:taxon-name-part> <tp:taxon-name-part taxon-name-part-type="species" reg="pluridens">pluridens</tp:taxon-name-part></tp:taxon-name></italic>, <italic><tp:taxon-name><tp:taxon-name-part taxon-name-part-type="genus" reg="Aloe">Aloe</tp:taxon-name-part> <tp:taxon-name-part taxon-name-part-type="species" reg="spectabilis">spectabilis</tp:taxon-name-part></tp:taxon-name></italic> and <italic><tp:taxon-name><tp:taxon-name-part taxon-name-part-type="genus" reg="Aloe">Aloe</tp:taxon-name-part> <tp:taxon-name-part taxon-name-part-type="species" reg="thraskii">thraskii</tp:taxon-name-part></tp:taxon-name></italic>) with branched inflorescences, by having wide (30–70 × 7–10 cm), erectly spreading to recurved leaves that lack surface prickles and have pungent, reddish-brown marginal teeth. The inflorescence is 6- to 9-branched and rebranched with up to 20 erect, very dense, cylindrical, very slightly acuminate and somewhat truncate racemes of 20–25 cm long. Flowers are almost sessile, lemon-yellow to brownish-yellow and 15–20 mm long. The long-exserted deep orange to dark red stamens and style emerge from the flowers straight (not at an angle as in <italic><tp:taxon-name><tp:taxon-name-part taxon-name-part-type="genus" reg="Aloe">Aloe</tp:taxon-name-part> <tp:taxon-name-part taxon-name-part-type="species" reg="thraskii">thraskii</tp:taxon-name-part></tp:taxon-name></italic>).</p></tp:treatment-sec><tp:treatment-sec sec-type="conservation status" id="SECID0EUVGK"><title>Conservation status.</title><p>Least Concern (<xref ref-type="bibr" rid="B37">Raimondo et al. 2009</xref>).</p></tp:treatment-sec><tp:treatment-sec sec-type="distribution" id="SECID0E5VGK"><title>Distribution.</title><p>Central to northern KwaZulu-Natal in South Africa, eastern Eswatini and southern Mozambique (Fig. <xref ref-type="fig" rid="F37">37</xref>).</p><fig id="F37" position="float" orientation="portrait"><object-id xmlns:xlink="http://www.w3.org/1999/xlink" content-type="doi" xlink:type="simple">10.3897/phytokeys.142.48365.figure37</object-id><object-id xmlns:xlink="http://www.w3.org/1999/xlink" content-type="arpha" xlink:type="simple">FDA0767D-425E-56A0-86ED-CB6907455373</object-id><label>Figure 37.</label><caption><p><italic><tp:taxon-name><tp:taxon-name-part taxon-name-part-type="genus" reg="Aloe">Aloe</tp:taxon-name-part> <tp:taxon-name-part taxon-name-part-type="species" reg="rupestris">rupestris</tp:taxon-name-part></tp:taxon-name></italic>. Photo: G. Nichols.</p></caption><graphic xmlns:xlink="http://www.w3.org/1999/xlink" xlink:href="phytokeys-142-001-g037.jpg" position="float" orientation="portrait" xlink:type="simple" id="oo_388263.jpg"><uri content-type="original_file" xlink:type="simple">https://binary.pensoft.net/fig/388263</uri></graphic></fig></tp:treatment-sec><ref-list><ref id="B37"><mixed-citation xmlns:xlink="http://www.w3.org/1999/xlink" xlink:type="simple"><person-group><name name-style="western"><surname>Raimondo</surname><given-names>D</given-names></name><name name-style="western"><surname>Von Staden</surname><given-names>L</given-names></name><name name-style="western"><surname>Foden</surname><given-names>W</given-names></name><name name-style="western"><surname>Victor</surname><given-names>JE</given-names></name><name name-style="western"><surname>Helme</surname><given-names>NA</given-names></name><name name-style="western"><surname>Turner</surname><given-names>RC</given-names></name><name name-style="western"><surname>Kamundi</surname><given-names>DA</given-names></name><name name-style="western"><surname>Manyama</surname><given-names>PA</given-names></name></person-group> (<year>2009</year>) Red List of South African Plants. Strelitzia 25. South African National Biodiversity Institute, Pretoria.</mixed-citation></ref></ref-list></tp:taxon-treatment>
