# Supplementary material for: A synoptic review of the aloes (Asphodelaceae, Alooideae) of KwaZulu-Natal, an ecologically diverse province in eastern South Africa
Source: PhytoKeys. 2020 Mar 12;142:1–88. doi: 10.3897/phytokeys.142.48365 (PMC7082394; doi:10.3897/phytokeys.142.48365)
Supplement: XML Treatment for Aloe saundersiae [file phytokeys.142.48365-treatment37.xml]

<!DOCTYPE tp:taxon-treatment
  PUBLIC "-//TaxonX//DTD Taxonomic Treatment Publishing DTD v0 20100105//EN" "tax-treatment-NSO.dtd">
<tp:taxon-treatment xmlns:tp="http://www.plazi.org/taxpub"><tp:treatment-meta><kwd-group><label>Taxon classification</label><kwd><named-content xmlns:xlink="http://www.w3.org/1999/xlink" content-type="kingdom">Plantae</named-content></kwd><kwd><named-content xmlns:xlink="http://www.w3.org/1999/xlink" content-type="order">Asparagales</named-content></kwd><kwd><named-content xmlns:xlink="http://www.w3.org/1999/xlink" content-type="family">Asphodelaceae</named-content></kwd></kwd-group><mixed-citation publication-type="journal"><person-group><name><surname>Klopper</surname><given-names>Ronell R.</given-names></name><name><surname>Crouch</surname><given-names>Neil R.</given-names></name><name><surname>Smith</surname><given-names>Gideon F.</given-names></name><name><surname>van Wyk</surname><given-names>Abraham E.</given-names></name></person-group><article-title>A synoptic review of the aloes (<tp:taxon-name><tp:taxon-name-part taxon-name-part-type="family">Asphodelaceae</tp:taxon-name-part></tp:taxon-name>, <tp:taxon-name><tp:taxon-name-part taxon-name-part-type="subfamily">Alooideae</tp:taxon-name-part></tp:taxon-name>) of KwaZulu-Natal, an ecologically diverse province in eastern South Africa</article-title><source>PhytoKeys</source><day>12</day><month>3</month><year>2020</year><volume>142</volume><fpage>1</fpage><lpage>88</lpage><pub-id pub-id-type="doi">10.3897/phytokeys.142.48365</pub-id></mixed-citation></tp:treatment-meta><tp:nomenclature><label><sup>E</sup></label><tp:taxon-name><object-id xmlns:xlink="http://www.w3.org/1999/xlink" content-type="arpha" xlink:type="simple">925643B8-D0D8-527E-8CBA-4660781A6819</object-id>
            <tp:taxon-name-part taxon-name-part-type="genus" reg="Aloe">Aloe</tp:taxon-name-part>
            <tp:taxon-name-part taxon-name-part-type="species" reg="saundersiae">saundersiae</tp:taxon-name-part>
          </tp:taxon-name><tp:taxon-authority>(Reynolds) Reynolds</tp:taxon-authority></tp:nomenclature><tp:treatment-sec sec-type="description" id="SECID0EHYGK"><title>Description.</title><p>Acaulescent grass aloe, 0.05–0.075 m high; rosettes solitary or suckering to form small tufted groups. <bold><italic>Leaves</italic></bold> rosulate, widely spreading to recurved, deciduous, green, without spots or with few white spots near base on lower surface, narrowly linear, 4–10 cm long, 0.3 cm wide, basally amplexicaul and 1 cm wide below ground; margin with rather soft, white, deltoid teeth, ± 0.5 mm long, 1 mm apart; exudate clear. <bold><italic>Inflorescence</italic></bold> 0.14–0.18 m high, erect, simple. <bold><italic>Raceme</italic></bold> capitate, 2.0–2.5 cm long, 3.0–3.5 mm wide, dense. <bold><italic>Floral bracts</italic></bold> 7 mm long, 3–4 mm wide. <bold><italic>Pedicels</italic></bold> 8–10 mm long. <bold><italic>Flowers</italic></bold>: <italic>perianth</italic> pale cream-pink, 9–12 mm long, 3–4 mm across ovary, narrowing towards slightly upturned mouth, cylindrical-trigonous, slightly ventricose; outer segments free to base; <italic>stamens</italic> and <italic>style</italic> not exserted.</p></tp:treatment-sec><tp:treatment-sec sec-type="Flowering time" id="SECID0EFZGK"><title>Flowering time.</title><p>February–March.</p></tp:treatment-sec><tp:treatment-sec sec-type="habitat" id="SECID0EKZGK"><title>Habitat.</title><p>Rocky outcrops in rock crevices and clumps of moss or in flat exposed places in short rocky grassland on mountain tops, in rich black soil.</p></tp:treatment-sec><tp:treatment-sec sec-type="description" id="SECID0EPZGK"><title>Diagnostic characters.</title><p><italic><tp:taxon-name><tp:taxon-name-part taxon-name-part-type="genus" reg="Aloe">Aloe</tp:taxon-name-part> <tp:taxon-name-part taxon-name-part-type="species" reg="saundersiae">saundersiae</tp:taxon-name-part></tp:taxon-name></italic> can be distinguished from other grass aloes in KwaZulu-Natal with unkeeled leaves that are usually narrower than 3.5 cm and that lack a bulb-like underground swelling (<italic><tp:taxon-name><tp:taxon-name-part taxon-name-part-type="genus" reg="Aloe">Aloe</tp:taxon-name-part> <tp:taxon-name-part taxon-name-part-type="species" reg="dominella">dominella</tp:taxon-name-part></tp:taxon-name></italic>, <italic><tp:taxon-name><tp:taxon-name-part taxon-name-part-type="genus" reg="Aloe">Aloe</tp:taxon-name-part> <tp:taxon-name-part taxon-name-part-type="species" reg="linearifolia">linearifolia</tp:taxon-name-part></tp:taxon-name></italic>, <italic><tp:taxon-name><tp:taxon-name-part taxon-name-part-type="genus" reg="Aloe">Aloe</tp:taxon-name-part> <tp:taxon-name-part taxon-name-part-type="species" reg="micracantha">micracantha</tp:taxon-name-part></tp:taxon-name></italic>, <italic><tp:taxon-name><tp:taxon-name-part taxon-name-part-type="genus" reg="Aloe">Aloe</tp:taxon-name-part> <tp:taxon-name-part taxon-name-part-type="species" reg="minima">minima</tp:taxon-name-part></tp:taxon-name></italic>, <italic><tp:taxon-name><tp:taxon-name-part taxon-name-part-type="genus" reg="Aloe">Aloe</tp:taxon-name-part> <tp:taxon-name-part taxon-name-part-type="species" reg="nicholsii">nicholsii</tp:taxon-name-part></tp:taxon-name></italic> and <italic><tp:taxon-name><tp:taxon-name-part taxon-name-part-type="genus" reg="Aloe">Aloe</tp:taxon-name-part> <tp:taxon-name-part taxon-name-part-type="species" reg="parviflora">parviflora</tp:taxon-name-part></tp:taxon-name></italic>), by its rosulate, spreading to recurved leaves (4–10 × 0.3 cm) that are without spots or with a few white spots near the base on the lower surface. The unbranched inflorescences (0.14–0.18 m high) have dense, capitate racemes of small, pale pinkish flowers (9–12 mm long), with the mouth slightly upturned and with spreading tips, but not bilabiate. Pedicels are 8–10 mm long. Rosettes are solitary or in small tufted groups.</p></tp:treatment-sec><tp:treatment-sec sec-type="conservation status" id="SECID0EC3GK"><title>Conservation status.</title><p>Endangered. Threats include overgrazing and too frequent fires (<xref ref-type="bibr" rid="B37">Raimondo et al. 2009</xref>, L. von Staden pers. comm.).</p></tp:treatment-sec><tp:treatment-sec sec-type="distribution" id="SECID0EM3GK"><title>Distribution.</title><p>Only known from the central parts of KwaZulu-Natal, South Africa (Fig. <xref ref-type="fig" rid="F38">38</xref>).</p><fig id="F38" position="float" orientation="portrait"><object-id xmlns:xlink="http://www.w3.org/1999/xlink" content-type="doi" xlink:type="simple">10.3897/phytokeys.142.48365.figure38</object-id><object-id xmlns:xlink="http://www.w3.org/1999/xlink" content-type="arpha" xlink:type="simple">3960BE04-B18F-551A-A322-FB362D445EA0</object-id><label>Figure 38.</label><caption><p><italic><tp:taxon-name><tp:taxon-name-part taxon-name-part-type="genus" reg="Aloe">Aloe</tp:taxon-name-part> <tp:taxon-name-part taxon-name-part-type="species" reg="saundersiae">saundersiae</tp:taxon-name-part></tp:taxon-name></italic>. Photo: N.R. Crouch.</p></caption><graphic xmlns:xlink="http://www.w3.org/1999/xlink" xlink:href="phytokeys-142-001-g038.jpg" position="float" orientation="portrait" xlink:type="simple" id="oo_388264.jpg"><uri content-type="original_file" xlink:type="simple">https://binary.pensoft.net/fig/388264</uri></graphic></fig></tp:treatment-sec><ref-list><ref id="B37"><mixed-citation xmlns:xlink="http://www.w3.org/1999/xlink" xlink:type="simple"><person-group><name name-style="western"><surname>Raimondo</surname><given-names>D</given-names></name><name name-style="western"><surname>Von Staden</surname><given-names>L</given-names></name><name name-style="western"><surname>Foden</surname><given-names>W</given-names></name><name name-style="western"><surname>Victor</surname><given-names>JE</given-names></name><name name-style="western"><surname>Helme</surname><given-names>NA</given-names></name><name name-style="western"><surname>Turner</surname><given-names>RC</given-names></name><name name-style="western"><surname>Kamundi</surname><given-names>DA</given-names></name><name name-style="western"><surname>Manyama</surname><given-names>PA</given-names></name></person-group> (<year>2009</year>) Red List of South African Plants. Strelitzia 25. South African National Biodiversity Institute, Pretoria.</mixed-citation></ref></ref-list></tp:taxon-treatment>
