# Supplementary material for: A synoptic review of the aloes (Asphodelaceae, Alooideae) of KwaZulu-Natal, an ecologically diverse province in eastern South Africa
Source: PhytoKeys. 2020 Mar 12;142:1–88. doi: 10.3897/phytokeys.142.48365 (PMC7082394; doi:10.3897/phytokeys.142.48365)
Supplement: XML Treatment for Aloe sharoniae [file phytokeys.142.48365-treatment38.xml]

<!DOCTYPE tp:taxon-treatment
  PUBLIC "-//TaxonX//DTD Taxonomic Treatment Publishing DTD v0 20100105//EN" "tax-treatment-NSO.dtd">
<tp:taxon-treatment xmlns:tp="http://www.plazi.org/taxpub"><tp:treatment-meta><kwd-group><label>Taxon classification</label><kwd><named-content xmlns:xlink="http://www.w3.org/1999/xlink" content-type="kingdom">Plantae</named-content></kwd><kwd><named-content xmlns:xlink="http://www.w3.org/1999/xlink" content-type="order">Asparagales</named-content></kwd><kwd><named-content xmlns:xlink="http://www.w3.org/1999/xlink" content-type="family">Asphodelaceae</named-content></kwd></kwd-group><mixed-citation publication-type="journal"><person-group><name><surname>Klopper</surname><given-names>Ronell R.</given-names></name><name><surname>Crouch</surname><given-names>Neil R.</given-names></name><name><surname>Smith</surname><given-names>Gideon F.</given-names></name><name><surname>van Wyk</surname><given-names>Abraham E.</given-names></name></person-group><article-title>A synoptic review of the aloes (<tp:taxon-name><tp:taxon-name-part taxon-name-part-type="family">Asphodelaceae</tp:taxon-name-part></tp:taxon-name>, <tp:taxon-name><tp:taxon-name-part taxon-name-part-type="subfamily">Alooideae</tp:taxon-name-part></tp:taxon-name>) of KwaZulu-Natal, an ecologically diverse province in eastern South Africa</article-title><source>PhytoKeys</source><day>12</day><month>3</month><year>2020</year><volume>142</volume><fpage>1</fpage><lpage>88</lpage><pub-id pub-id-type="doi">10.3897/phytokeys.142.48365</pub-id></mixed-citation></tp:treatment-meta><tp:nomenclature><label><sup><abbrev xmlns:xlink="http://www.w3.org/1999/xlink" xlink:title="reaches northeast of range" id="ABBRID0EJ5GK" xlink:type="simple">NE</abbrev></sup></label><tp:taxon-name><object-id xmlns:xlink="http://www.w3.org/1999/xlink" content-type="arpha" xlink:type="simple">C1CA307A-A31C-5976-A1F4-883A0AA8B1E8</object-id>
            <tp:taxon-name-part taxon-name-part-type="genus" reg="Aloe">Aloe</tp:taxon-name-part>
            <tp:taxon-name-part taxon-name-part-type="species" reg="sharoniae">sharoniae</tp:taxon-name-part>
          </tp:taxon-name><tp:taxon-authority>N.R.Crouch &amp; Gideon F.Sm.</tp:taxon-authority></tp:nomenclature><tp:treatment-sec sec-type="Syn" id="SECID0E15GK"><title>Syn.</title><p><tp:taxon-name><tp:taxon-name-part taxon-name-part-type="genus" reg="Aloe">Aloe</tp:taxon-name-part> <tp:taxon-name-part taxon-name-part-type="species" reg="cooperi">cooperi</tp:taxon-name-part> <tp:taxon-name-part taxon-name-part-type="infraspecific-rank">subsp.</tp:taxon-name-part> <tp:taxon-name-part taxon-name-part-type="subspecies" reg="pulchra">pulchra</tp:taxon-name-part></tp:taxon-name> Glen &amp; D.S.Hardy.</p></tp:treatment-sec><tp:treatment-sec sec-type="Common names" id="SECID0ER6GK"><title>Common names.</title><p>Sharon’s grass aloe (English); sharonse-grasaalwyn (Afrikaans)</p></tp:treatment-sec><tp:treatment-sec sec-type="description" id="SECID0EW6GK"><title>Description.</title><p>Grass aloe, 0.30–0.65 m high. Acaulescent plants or <bold><italic>stem</italic></bold> up to 0.15 m, erect, usually solitary, rarely with offshoots at ground level to form small groups, dried leaves not persistent. <bold><italic>Leaves</italic></bold> distichous, semi-erect to decurved, deciduous, green, usually without spots on upper surface, with copious white tubercles each bearing a hair-like process at base on lower surface, obscurely lineate, narrowly attenuate, 30–44(–82) cm long, 1.6–2.6(–3.9) cm wide at base, distinctly keeled, strongly V-shaped in cross section; margin narrow, white, cartilaginous, with rubbery, hair-like, ivory to greenish-white teeth in basal quarter to third only, 3–5 mm long, 1–2 mm apart at mid-leaf; exudate clear, drying clear. <bold><italic>Inflorescences</italic></bold> 0.33–0.59 m high, erect, simple. <bold><italic>Raceme</italic></bold> capitate to slightly elongate, 3.0–9.5 cm long, 7.5–9.5 cm wide, dense. <bold><italic>Floral bracts</italic></bold> 23–30 mm long, 6–8 mm wide, clasping the pedicel. <bold><italic>Pedicels</italic></bold> 33–43 mm long. <bold><italic>Flowers</italic></bold>: <italic>perianth</italic> bright orange-red, yellowish-brown to purplish-brown tipped, 25–35 mm long, 6–8 mm across ovary, narrowing towards mouth, roundly trigonous, basally stipitate and narrowing into pedicel; outer segments free almost to base; <italic>stamens</italic> not or very slightly exserted; <italic>style</italic> only slightly exserted.</p></tp:treatment-sec><tp:treatment-sec sec-type="Flowering time" id="SECID0EXAHK"><title>Flowering time.</title><p>February–March.</p></tp:treatment-sec><tp:treatment-sec sec-type="habitat" id="SECID0E3AHK"><title>Habitat.</title><p>Open grassland on all slope aspects.</p></tp:treatment-sec><tp:treatment-sec sec-type="description" id="SECID0EBBHK"><title>Diagnostic characters.</title><p><italic><tp:taxon-name><tp:taxon-name-part taxon-name-part-type="genus" reg="Aloe">Aloe</tp:taxon-name-part> <tp:taxon-name-part taxon-name-part-type="species" reg="sharoniae">sharoniae</tp:taxon-name-part></tp:taxon-name></italic> is distinguished from other grass aloes in KwaZulu-Natal with strongly keeled leaves (<italic><tp:taxon-name><tp:taxon-name-part taxon-name-part-type="genus" reg="Aloe">Aloe</tp:taxon-name-part> <tp:taxon-name-part taxon-name-part-type="species" reg="cooperi">cooperi</tp:taxon-name-part></tp:taxon-name></italic> and <italic><tp:taxon-name><tp:taxon-name-part taxon-name-part-type="genus" reg="Aloe">Aloe</tp:taxon-name-part> <tp:taxon-name-part taxon-name-part-type="species" reg="myriacantha">myriacantha</tp:taxon-name-part></tp:taxon-name></italic>) by the distichous leaves (30–44 cm long) that have no marginal teeth in the upper ⅔ and that are basally covered with white tuberculate maculations on the lower surface. It is further characterised by the floral bracts that clasp the pedicels (not flat as in <italic><tp:taxon-name><tp:taxon-name-part taxon-name-part-type="genus" reg="Aloe">Aloe</tp:taxon-name-part> <tp:taxon-name-part taxon-name-part-type="species" reg="cooperi">cooperi</tp:taxon-name-part></tp:taxon-name></italic>). The inflorescence (0.33–0.59 m) is longer than the leaves. Flowers are bright orange-red, yellowish-brown to purplish-brown tipped and 25–35 mm long, with the mouth not bilabiate or upturned.</p></tp:treatment-sec><tp:treatment-sec sec-type="conservation status" id="SECID0ETCHK"><title>Conservation status.</title><p>Least Concern (<xref ref-type="bibr" rid="B58">Von Staden 2014b</xref>).</p></tp:treatment-sec><tp:treatment-sec sec-type="distribution" id="SECID0E4CHK"><title>Distribution.</title><p>Sparse. Limited to KwaZulu-Natal, South Africa and Eswatini, although this species may also occur in southern Mozambique (Fig. <xref ref-type="fig" rid="F39">39</xref>).</p><fig id="F39" position="float" orientation="portrait"><object-id xmlns:xlink="http://www.w3.org/1999/xlink" content-type="doi" xlink:type="simple">10.3897/phytokeys.142.48365.figure39</object-id><object-id xmlns:xlink="http://www.w3.org/1999/xlink" content-type="arpha" xlink:type="simple">5C393D37-C7DC-57B8-8267-F612742539F5</object-id><label>Figure 39.</label><caption><p><italic><tp:taxon-name><tp:taxon-name-part taxon-name-part-type="genus" reg="Aloe">Aloe</tp:taxon-name-part> <tp:taxon-name-part taxon-name-part-type="species" reg="sharoniae">sharoniae</tp:taxon-name-part></tp:taxon-name></italic>. Photo: N.R. Crouch.</p></caption><graphic xmlns:xlink="http://www.w3.org/1999/xlink" xlink:href="phytokeys-142-001-g039.jpg" position="float" orientation="portrait" xlink:type="simple" id="oo_388265.jpg"><uri content-type="original_file" xlink:type="simple">https://binary.pensoft.net/fig/388265</uri></graphic></fig></tp:treatment-sec><ref-list><ref id="B58"><mixed-citation xmlns:xlink="http://www.w3.org/1999/xlink" xlink:type="simple"><person-group><name name-style="western"><surname>Von Staden</surname><given-names>L</given-names></name></person-group> (<year>2014b</year>) <italic><tp:taxon-name><tp:taxon-name-part taxon-name-part-type="genus">Aloe</tp:taxon-name-part> <tp:taxon-name-part taxon-name-part-type="species">sharoniae</tp:taxon-name-part></tp:taxon-name></italic> N.R.Crouch &amp; Gideon F.Sm. National Assessment: Red List of South African Plants version 2017.1. <ext-link xlink:type="simple" ext-link-type="uri" xlink:href="http://redlist.sanbi.org">http://redlist.sanbi.org</ext-link> [accessed on 18.02.2019]</mixed-citation></ref></ref-list></tp:taxon-treatment>
