# Supplementary material for: A synoptic review of the aloes (Asphodelaceae, Alooideae) of KwaZulu-Natal, an ecologically diverse province in eastern South Africa
Source: PhytoKeys. 2020 Mar 12;142:1–88. doi: 10.3897/phytokeys.142.48365 (PMC7082394; doi:10.3897/phytokeys.142.48365)
Supplement: XML Treatment for Aloe spectabilis [file phytokeys.142.48365-treatment39.xml]

<!DOCTYPE tp:taxon-treatment
  PUBLIC "-//TaxonX//DTD Taxonomic Treatment Publishing DTD v0 20100105//EN" "tax-treatment-NSO.dtd">
<tp:taxon-treatment xmlns:tp="http://www.plazi.org/taxpub"><tp:treatment-meta><kwd-group><label>Taxon classification</label><kwd><named-content xmlns:xlink="http://www.w3.org/1999/xlink" content-type="kingdom">Plantae</named-content></kwd><kwd><named-content xmlns:xlink="http://www.w3.org/1999/xlink" content-type="order">Asparagales</named-content></kwd><kwd><named-content xmlns:xlink="http://www.w3.org/1999/xlink" content-type="family">Asphodelaceae</named-content></kwd></kwd-group><mixed-citation publication-type="journal"><person-group><name><surname>Klopper</surname><given-names>Ronell R.</given-names></name><name><surname>Crouch</surname><given-names>Neil R.</given-names></name><name><surname>Smith</surname><given-names>Gideon F.</given-names></name><name><surname>van Wyk</surname><given-names>Abraham E.</given-names></name></person-group><article-title>A synoptic review of the aloes (<tp:taxon-name><tp:taxon-name-part taxon-name-part-type="family">Asphodelaceae</tp:taxon-name-part></tp:taxon-name>, <tp:taxon-name><tp:taxon-name-part taxon-name-part-type="subfamily">Alooideae</tp:taxon-name-part></tp:taxon-name>) of KwaZulu-Natal, an ecologically diverse province in eastern South Africa</article-title><source>PhytoKeys</source><day>12</day><month>3</month><year>2020</year><volume>142</volume><fpage>1</fpage><lpage>88</lpage><pub-id pub-id-type="doi">10.3897/phytokeys.142.48365</pub-id></mixed-citation></tp:treatment-meta><tp:nomenclature><label><sup>E</sup></label><tp:taxon-name><object-id xmlns:xlink="http://www.w3.org/1999/xlink" content-type="arpha" xlink:type="simple">3CCDD0B3-585F-5AF6-8EAB-73E806B52063</object-id>
            <tp:taxon-name-part taxon-name-part-type="genus" reg="Aloe">Aloe</tp:taxon-name-part>
            <tp:taxon-name-part taxon-name-part-type="species" reg="spectabilis">spectabilis</tp:taxon-name-part>
          </tp:taxon-name><tp:taxon-authority>Reynolds</tp:taxon-authority></tp:nomenclature><tp:treatment-sec sec-type="Common names" id="SECID0EGFHK"><title>Common names.</title><p>Natal aloe (English); natalaalwyn (Afrikaans); umhlaba (Zulu).</p></tp:treatment-sec><tp:treatment-sec sec-type="description" id="SECID0ELFHK"><title>Description.</title><p>Solitary, arborescent plant up to 5 m high. <bold><italic>Stem</italic></bold> simple, rarely forked high up, erect, up to 4 m high, densely covered with persistent dried leaves. <bold><italic>Leaves</italic></bold> densely rosulate, suberect to spreading and eventually pendent, dull green, sometimes reddish tinged, without spots, usually with copious spines on both leaf surfaces, lanceolate-ensiform, ± 100 cm long, 12–15 cm wide at base; margin with stout, pungent, reddish to brownish teeth, 5–7 mm long, 10–20 mm apart; exudate honey-coloured. <bold><italic>Inflorescence</italic></bold> erect, much-branched, lower branches rebranched. <bold><italic>Racemes</italic></bold> cylindrical, rather truncate, ± 25 cm long, 9–10 cm wide, erect to suberect, dense. <bold><italic>Floral bracts</italic></bold> 4–5 mm long, 5 mm wide. <bold><italic>Pedicels</italic></bold> ± 3 mm long. <bold><italic>Flowers</italic></bold>: <italic>perianth</italic> yellow to golden-yellow, buds with slightly redder tinge, ± 32 mm long, ± 5 mm wide across ovary, enlarging above ovary, narrowing towards mouth, slightly decurved; outer segments free for ± 15 mm; <italic>stamens</italic> and <italic>style</italic> exserted 20 mm.</p></tp:treatment-sec><tp:treatment-sec sec-type="Flowering time" id="SECID0EMGHK"><title>Flowering time.</title><p>June–August.</p></tp:treatment-sec><tp:treatment-sec sec-type="habitat" id="SECID0ERGHK"><title>Habitat.</title><p>Wide variety of habitats, including rocky places and open situations in grassland and savannah on hills.</p></tp:treatment-sec><tp:treatment-sec sec-type="description" id="SECID0EWGHK"><title>Diagnostic characters.</title><p><italic><tp:taxon-name><tp:taxon-name-part taxon-name-part-type="genus" reg="Aloe">Aloe</tp:taxon-name-part> <tp:taxon-name-part taxon-name-part-type="species" reg="spectabilis">spectabilis</tp:taxon-name-part></tp:taxon-name></italic> differs from the other tall often single-stemmed aloes in KwaZulu-Natal (<italic><tp:taxon-name><tp:taxon-name-part taxon-name-part-type="genus" reg="Aloe">Aloe</tp:taxon-name-part> <tp:taxon-name-part taxon-name-part-type="species" reg="candelabrum">candelabrum</tp:taxon-name-part></tp:taxon-name></italic>, <italic><tp:taxon-name><tp:taxon-name-part taxon-name-part-type="genus" reg="Aloe">Aloe</tp:taxon-name-part> <tp:taxon-name-part taxon-name-part-type="species" reg="marlothii">marlothii</tp:taxon-name-part></tp:taxon-name></italic>, <italic><tp:taxon-name><tp:taxon-name-part taxon-name-part-type="genus" reg="Aloe">Aloe</tp:taxon-name-part> <tp:taxon-name-part taxon-name-part-type="species" reg="pluridens">pluridens</tp:taxon-name-part></tp:taxon-name></italic>, <italic><tp:taxon-name><tp:taxon-name-part taxon-name-part-type="genus" reg="Aloe">Aloe</tp:taxon-name-part> <tp:taxon-name-part taxon-name-part-type="species" reg="rupestris">rupestris</tp:taxon-name-part></tp:taxon-name></italic> and <italic><tp:taxon-name><tp:taxon-name-part taxon-name-part-type="genus" reg="Aloe">Aloe</tp:taxon-name-part> <tp:taxon-name-part taxon-name-part-type="species" reg="thraskii">thraskii</tp:taxon-name-part></tp:taxon-name></italic>) with branched inflorescences, by having large (± 100 × 12–15 cm), suberect to spreading, eventually pendent leaves that usually have copious spines on both surfaces and pungent, reddish to brownish marginal teeth. The inflorescence is much-branched and rebranched with erect to suberect, very dense, cylindrical, rather truncate racemes of ± 25 cm long. Flowers are golden-yellow to reddish tinged and ± 32 mm long with the inner segment tips dull to glossy deep purplish-black to black and the exserted portion of the stamens orange (not with purplish segment tips and deep purple filaments as in <italic><tp:taxon-name><tp:taxon-name-part taxon-name-part-type="genus" reg="Aloe">Aloe</tp:taxon-name-part> <tp:taxon-name-part taxon-name-part-type="species" reg="marlothii">marlothii</tp:taxon-name-part></tp:taxon-name></italic>).</p></tp:treatment-sec><tp:treatment-sec sec-type="conservation status" id="SECID0EJJHK"><title>Conservation status.</title><p>Least Concern (<xref ref-type="bibr" rid="B37">Raimondo et al. 2009</xref>).</p></tp:treatment-sec><tp:treatment-sec sec-type="distribution" id="SECID0ETJHK"><title>Distribution.</title><p>Occurs in a small area in west-central KwaZulu-Natal, South Africa. Plants on the farm Bester Schrik, Winburg, Free State, South Africa, 5 km north of the Korannaberg, are a naturalised population (blue on map; Fig. <xref ref-type="fig" rid="F40">40</xref>) (For more details see <xref ref-type="bibr" rid="B25">Klopper et al. 2010</xref>).</p><fig id="F40" position="float" orientation="portrait"><object-id xmlns:xlink="http://www.w3.org/1999/xlink" content-type="doi" xlink:type="simple">10.3897/phytokeys.142.48365.figure40</object-id><object-id xmlns:xlink="http://www.w3.org/1999/xlink" content-type="arpha" xlink:type="simple">2CF77612-55F8-5F2B-8C0A-F3D2739FFA5D</object-id><label>Figure 40.</label><caption><p><italic><tp:taxon-name><tp:taxon-name-part taxon-name-part-type="genus" reg="Aloe">Aloe</tp:taxon-name-part> <tp:taxon-name-part taxon-name-part-type="species" reg="spectabilis">spectabilis</tp:taxon-name-part></tp:taxon-name></italic>. Photo: G.F. Smith.</p></caption><graphic xmlns:xlink="http://www.w3.org/1999/xlink" xlink:href="phytokeys-142-001-g040.jpg" position="float" orientation="portrait" xlink:type="simple" id="oo_388266.jpg"><uri content-type="original_file" xlink:type="simple">https://binary.pensoft.net/fig/388266</uri></graphic></fig></tp:treatment-sec><ref-list><ref id="B37"><mixed-citation xmlns:xlink="http://www.w3.org/1999/xlink" xlink:type="simple"><person-group><name name-style="western"><surname>Raimondo</surname><given-names>D</given-names></name><name name-style="western"><surname>Von Staden</surname><given-names>L</given-names></name><name name-style="western"><surname>Foden</surname><given-names>W</given-names></name><name name-style="western"><surname>Victor</surname><given-names>JE</given-names></name><name name-style="western"><surname>Helme</surname><given-names>NA</given-names></name><name name-style="western"><surname>Turner</surname><given-names>RC</given-names></name><name name-style="western"><surname>Kamundi</surname><given-names>DA</given-names></name><name name-style="western"><surname>Manyama</surname><given-names>PA</given-names></name></person-group> (<year>2009</year>) Red List of South African Plants. Strelitzia 25. South African National Biodiversity Institute, Pretoria.</mixed-citation></ref><ref id="B25"><mixed-citation xmlns:xlink="http://www.w3.org/1999/xlink" xlink:type="simple"><person-group><name name-style="western"><surname>Klopper</surname><given-names>RR</given-names></name><name name-style="western"><surname>Zietsman</surname><given-names>PC</given-names></name><name name-style="western"><surname>Du Preez</surname><given-names>PJ</given-names></name><name name-style="western"><surname>Smith</surname><given-names>GF</given-names></name></person-group> (<year>2010</year>) <article-title>A first record of a South African aloe, <italic><tp:taxon-name><tp:taxon-name-part taxon-name-part-type="genus">Aloe</tp:taxon-name-part> <tp:taxon-name-part taxon-name-part-type="species">spectabilis</tp:taxon-name-part></tp:taxon-name></italic>, becoming naturalised elsewhere in the country.</article-title><source>Bradleya</source><volume>28</volume>: <fpage>37</fpage>–<lpage>38</lpage>. <ext-link xlink:type="simple" ext-link-type="doi" xlink:href="10.25223/brad.n28.2010.a6">https://doi.org/10.25223/brad.n28.2010.a6</ext-link></mixed-citation></ref></ref-list></tp:taxon-treatment>
