# Supplementary material for: A synoptic review of the aloes (Asphodelaceae, Alooideae) of KwaZulu-Natal, an ecologically diverse province in eastern South Africa
Source: PhytoKeys. 2020 Mar 12;142:1–88. doi: 10.3897/phytokeys.142.48365 (PMC7082394; doi:10.3897/phytokeys.142.48365)
Supplement: XML Treatment for Aloe spicata [file phytokeys.142.48365-treatment40.xml]

<!DOCTYPE tp:taxon-treatment
  PUBLIC "-//TaxonX//DTD Taxonomic Treatment Publishing DTD v0 20100105//EN" "tax-treatment-NSO.dtd">
<tp:taxon-treatment xmlns:tp="http://www.plazi.org/taxpub"><tp:treatment-meta><kwd-group><label>Taxon classification</label><kwd><named-content xmlns:xlink="http://www.w3.org/1999/xlink" content-type="kingdom">Plantae</named-content></kwd><kwd><named-content xmlns:xlink="http://www.w3.org/1999/xlink" content-type="order">Asparagales</named-content></kwd><kwd><named-content xmlns:xlink="http://www.w3.org/1999/xlink" content-type="family">Asphodelaceae</named-content></kwd></kwd-group><mixed-citation publication-type="journal"><person-group><name><surname>Klopper</surname><given-names>Ronell R.</given-names></name><name><surname>Crouch</surname><given-names>Neil R.</given-names></name><name><surname>Smith</surname><given-names>Gideon F.</given-names></name><name><surname>van Wyk</surname><given-names>Abraham E.</given-names></name></person-group><article-title>A synoptic review of the aloes (<tp:taxon-name><tp:taxon-name-part taxon-name-part-type="family">Asphodelaceae</tp:taxon-name-part></tp:taxon-name>, <tp:taxon-name><tp:taxon-name-part taxon-name-part-type="subfamily">Alooideae</tp:taxon-name-part></tp:taxon-name>) of KwaZulu-Natal, an ecologically diverse province in eastern South Africa</article-title><source>PhytoKeys</source><day>12</day><month>3</month><year>2020</year><volume>142</volume><fpage>1</fpage><lpage>88</lpage><pub-id pub-id-type="doi">10.3897/phytokeys.142.48365</pub-id></mixed-citation></tp:treatment-meta><tp:nomenclature><tp:taxon-name><object-id xmlns:xlink="http://www.w3.org/1999/xlink" content-type="arpha" xlink:type="simple">C33B5EEB-2653-5E4D-966F-0A1B3CB91E92</object-id>
            <tp:taxon-name-part taxon-name-part-type="genus" reg="Aloe">Aloe</tp:taxon-name-part>
            <tp:taxon-name-part taxon-name-part-type="species" reg="spicata">spicata</tp:taxon-name-part>
          </tp:taxon-name><tp:taxon-authority>L.f.</tp:taxon-authority></tp:nomenclature><tp:treatment-sec sec-type="Syn" id="SECID0E3LHK"><title>Syn.</title><p><italic><tp:taxon-name><tp:taxon-name-part taxon-name-part-type="genus" reg="Aloe">Aloe</tp:taxon-name-part> <tp:taxon-name-part taxon-name-part-type="species" reg="sessiliflora">sessiliflora</tp:taxon-name-part></tp:taxon-name></italic> Pole Evans.</p></tp:treatment-sec><tp:treatment-sec sec-type="Common names" id="SECID0ENMHK"><title>Common names.</title><p>Lebombo aloe (English); Lebombo-aalwyn (Afrikaans); inhlaba (Zulu).</p></tp:treatment-sec><tp:treatment-sec sec-type="description" id="SECID0ESMHK"><title>Description.</title><p>Acaulescent to arborescent or shrubby plants. <bold><italic>Stem</italic></bold> 1–2 m high, unbranched or branched low down or high up, erect to decumbent, with persistent dried leaves. <bold><italic>Leaves</italic></bold> densely rosulate, spreading to slightly recurved, green to sometimes almost entirely reddish on upper surface, without markings, lanceolate-attenuate, canaliculate, 50–80 cm long, 7–10 cm wide; margin reddish, with small deep pink to reddish teeth, 1–2 mm long, 8–15 mm apart; exudate pale honey-coloured. <bold><italic>Inflorescence</italic></bold> 0.6–1.2 m high, erect, simple. <bold><italic>Raceme</italic></bold> cylindrical, 30–50 cm long, 4–5 cm diameter, very dense. <bold><italic>Floral bracts</italic></bold> ± 10 mm long, 6 mm wide. <bold><italic>Pedicels</italic></bold> absent. <bold><italic>Flowers</italic></bold>: <italic>perianth</italic> buds pale brownish-red, greenish-yellow when mature, 14–15 mm long, 5–6 mm across ovary, widening towards wide open mouth, campanulate; outer segments free to base; <italic>stamens</italic> exserted to 10 mm; <italic>style</italic> exserted 10–12 mm.</p></tp:treatment-sec><tp:treatment-sec sec-type="Flowering time" id="SECID0ETNHK"><title>Flowering time.</title><p>June–August.</p></tp:treatment-sec><tp:treatment-sec sec-type="habitat" id="SECID0EYNHK"><title>Habitat.</title><p>Wide variety of soils and habitats, including steep rocky slopes and cliffs. It is never found in exposed situations in deep soil.</p></tp:treatment-sec><tp:treatment-sec sec-type="description" id="SECID0E4NHK"><title>Diagnostic characters.</title><p><italic><tp:taxon-name><tp:taxon-name-part taxon-name-part-type="genus" reg="Aloe">Aloe</tp:taxon-name-part> <tp:taxon-name-part taxon-name-part-type="species" reg="spicata">spicata</tp:taxon-name-part></tp:taxon-name></italic> is one of only two aloes indigenous to KwaZulu-Natal that have sessile campanulate flowers with dark nectar in a simple inflorescence. It differs from <italic><tp:taxon-name><tp:taxon-name-part taxon-name-part-type="genus" reg="Aloe">Aloe</tp:taxon-name-part> <tp:taxon-name-part taxon-name-part-type="species" reg="vryheidensis">vryheidensis</tp:taxon-name-part></tp:taxon-name></italic> in often being acaulescent in KwaZulu-Natal or sometimes having erect to decumbent stems (not procumbent), spreading to recurved leaves (not erect) and an erect inflorescence (not oblique). Racemes of <italic><tp:taxon-name><tp:taxon-name-part taxon-name-part-type="genus" reg="Aloe">Aloe</tp:taxon-name-part> <tp:taxon-name-part taxon-name-part-type="species" reg="spicata">spicata</tp:taxon-name-part></tp:taxon-name></italic> are narrow (4–5 cm wide) with greenish-yellow flowers (not pinkish-brown). The ovary is uniformly green (without red lines).</p></tp:treatment-sec><tp:treatment-sec sec-type="conservation status" id="SECID0EEPHK"><title>Conservation status.</title><p>Least Concern (<xref ref-type="bibr" rid="B37">Raimondo et al. 2009</xref>).</p></tp:treatment-sec><tp:treatment-sec sec-type="distribution" id="SECID0EOPHK"><title>Distribution.</title><p>Northern KwaZulu-Natal, Mpumalanga and Limpopo in South Africa, also throughout Eswatini and in southern Mozambique, with an isolated record in Zimbabwe (Fig. <xref ref-type="fig" rid="F41">41</xref>).</p><fig id="F41" position="float" orientation="portrait"><object-id xmlns:xlink="http://www.w3.org/1999/xlink" content-type="doi" xlink:type="simple">10.3897/phytokeys.142.48365.figure41</object-id><object-id xmlns:xlink="http://www.w3.org/1999/xlink" content-type="arpha" xlink:type="simple">62119BD7-2BCF-5A6B-ABE3-1BCEAF13EB91</object-id><label>Figure 41.</label><caption><p><italic><tp:taxon-name><tp:taxon-name-part taxon-name-part-type="genus" reg="Aloe">Aloe</tp:taxon-name-part> <tp:taxon-name-part taxon-name-part-type="species" reg="spicata">spicata</tp:taxon-name-part></tp:taxon-name></italic>. Photo: G.F. Smith.</p></caption><graphic xmlns:xlink="http://www.w3.org/1999/xlink" xlink:href="phytokeys-142-001-g041.jpg" position="float" orientation="portrait" xlink:type="simple" id="oo_388267.jpg"><uri content-type="original_file" xlink:type="simple">https://binary.pensoft.net/fig/388267</uri></graphic></fig></tp:treatment-sec><ref-list><ref id="B37"><mixed-citation xmlns:xlink="http://www.w3.org/1999/xlink" xlink:type="simple"><person-group><name name-style="western"><surname>Raimondo</surname><given-names>D</given-names></name><name name-style="western"><surname>Von Staden</surname><given-names>L</given-names></name><name name-style="western"><surname>Foden</surname><given-names>W</given-names></name><name name-style="western"><surname>Victor</surname><given-names>JE</given-names></name><name name-style="western"><surname>Helme</surname><given-names>NA</given-names></name><name name-style="western"><surname>Turner</surname><given-names>RC</given-names></name><name name-style="western"><surname>Kamundi</surname><given-names>DA</given-names></name><name name-style="western"><surname>Manyama</surname><given-names>PA</given-names></name></person-group> (<year>2009</year>) Red List of South African Plants. Strelitzia 25. South African National Biodiversity Institute, Pretoria.</mixed-citation></ref></ref-list></tp:taxon-treatment>
