# Supplementary material for: A synoptic review of the aloes (Asphodelaceae, Alooideae) of KwaZulu-Natal, an ecologically diverse province in eastern South Africa
Source: PhytoKeys. 2020 Mar 12;142:1–88. doi: 10.3897/phytokeys.142.48365 (PMC7082394; doi:10.3897/phytokeys.142.48365)
Supplement: XML Treatment for Aloe suffulta [file phytokeys.142.48365-treatment41.xml]

<!DOCTYPE tp:taxon-treatment
  PUBLIC "-//TaxonX//DTD Taxonomic Treatment Publishing DTD v0 20100105//EN" "tax-treatment-NSO.dtd">
<tp:taxon-treatment xmlns:tp="http://www.plazi.org/taxpub"><tp:treatment-meta><kwd-group><label>Taxon classification</label><kwd><named-content xmlns:xlink="http://www.w3.org/1999/xlink" content-type="kingdom">Plantae</named-content></kwd><kwd><named-content xmlns:xlink="http://www.w3.org/1999/xlink" content-type="order">Asparagales</named-content></kwd><kwd><named-content xmlns:xlink="http://www.w3.org/1999/xlink" content-type="family">Asphodelaceae</named-content></kwd></kwd-group><mixed-citation publication-type="journal"><person-group><name><surname>Klopper</surname><given-names>Ronell R.</given-names></name><name><surname>Crouch</surname><given-names>Neil R.</given-names></name><name><surname>Smith</surname><given-names>Gideon F.</given-names></name><name><surname>van Wyk</surname><given-names>Abraham E.</given-names></name></person-group><article-title>A synoptic review of the aloes (<tp:taxon-name><tp:taxon-name-part taxon-name-part-type="family">Asphodelaceae</tp:taxon-name-part></tp:taxon-name>, <tp:taxon-name><tp:taxon-name-part taxon-name-part-type="subfamily">Alooideae</tp:taxon-name-part></tp:taxon-name>) of KwaZulu-Natal, an ecologically diverse province in eastern South Africa</article-title><source>PhytoKeys</source><day>12</day><month>3</month><year>2020</year><volume>142</volume><fpage>1</fpage><lpage>88</lpage><pub-id pub-id-type="doi">10.3897/phytokeys.142.48365</pub-id></mixed-citation></tp:treatment-meta><tp:nomenclature><tp:taxon-name><object-id xmlns:xlink="http://www.w3.org/1999/xlink" content-type="arpha" xlink:type="simple">6BBF09A7-B742-5954-969D-2E1794E4B1D8</object-id>
            <tp:taxon-name-part taxon-name-part-type="genus" reg="Aloe">Aloe</tp:taxon-name-part>
            <tp:taxon-name-part taxon-name-part-type="species" reg="suffulta">suffulta</tp:taxon-name-part>
          </tp:taxon-name><tp:taxon-authority>Reynolds</tp:taxon-authority></tp:nomenclature><tp:treatment-sec sec-type="Common names" id="SECID0ETRHK"><title>Common names.</title><p>Sand aloe, climbing flower aloe (English); sandaalwyn (Afrikaans).</p></tp:treatment-sec><tp:treatment-sec sec-type="description" id="SECID0EYRHK"><title>Description.</title><p>Shortly caulescent plants; rosettes solitary or sometimes suckering to form dense groups. <bold><italic>Stem</italic></bold> 0.1–0.2 m long, decumbent, with persistent dried leaves. <bold><italic>Leaves</italic></bold> loosely rosulate to cauline dispersed, spreading and recurved, dark glossy green, with dull white spots, spots sometimes irregularly scattered, usually more or less arranged in series of interrupted undulating transverse bands, larger and more confluent on lower surface, lanceolate-attenuate, 40–50 cm long, 2.5–4.0 cm wide at base; sheath 5–10 mm long, striatulate, light green, not auriculate; margin with whitish teeth, 1–2 mm long, 5–10 mm apart; exudate pale honey-coloured. <bold><italic>Inflorescence</italic></bold> 1–2 m high, supported by shrubs, 5- to 9-branched. <bold><italic>Racemes</italic></bold> cylindrical, slightly acuminate, terminal ± 15 cm long, lateral ± 8 cm long, lax. <bold><italic>Floral bracts</italic></bold> 4–6 mm long, 2–4 mm wide. <bold><italic>Pedicels</italic></bold> 7–10 mm long. <bold><italic>Flowers</italic></bold>: <italic>perianth</italic> salmon-pink, whitish at mouth, 25–35 mm long, ± 6 mm across ovary, slightly narrowed above ovary, enlarging towards wide-open mouth, slightly curved, cylindrical-trigonous; outer segments free for 7 mm; <italic>stamens</italic> exserted to 6 mm; <italic>style</italic> exserted to 8 mm.</p></tp:treatment-sec><tp:treatment-sec sec-type="Flowering time" id="SECID0EZSHK"><title>Flowering time.</title><p>June–July.</p></tp:treatment-sec><tp:treatment-sec sec-type="habitat" id="SECID0E5SHK"><title>Habitat.</title><p>Under bushes, in sand with loose humus, on heavy black clay soils or on termite mounds, in very hot places. Very susceptible to cold.</p></tp:treatment-sec><tp:treatment-sec sec-type="description" id="SECID0EDTHK"><title>Diagnostic characters.</title><p><italic><tp:taxon-name><tp:taxon-name-part taxon-name-part-type="genus" reg="Aloe">Aloe</tp:taxon-name-part> <tp:taxon-name-part taxon-name-part-type="species" reg="suffulta">suffulta</tp:taxon-name-part></tp:taxon-name></italic> can be distinguished from other maculate aloes in KwaZulu-Natal (<italic><tp:taxon-name><tp:taxon-name-part taxon-name-part-type="genus" reg="Aloe">Aloe</tp:taxon-name-part> <tp:taxon-name-part taxon-name-part-type="species" reg="dewetii">dewetii</tp:taxon-name-part></tp:taxon-name></italic>, <tp:taxon-name><tp:taxon-name-part taxon-name-part-type="genus" reg="Aloe">Aloe</tp:taxon-name-part> <tp:taxon-name-part taxon-name-part-type="species" reg="maculata">maculata</tp:taxon-name-part> <tp:taxon-name-part taxon-name-part-type="infraspecific-rank">subsp.</tp:taxon-name-part> <tp:taxon-name-part taxon-name-part-type="subspecies" reg="maculata">maculata</tp:taxon-name-part></tp:taxon-name>, <italic><tp:taxon-name><tp:taxon-name-part taxon-name-part-type="genus" reg="Aloe">Aloe</tp:taxon-name-part> <tp:taxon-name-part taxon-name-part-type="species" reg="mudenensis">mudenensis</tp:taxon-name-part></tp:taxon-name></italic>, <italic><tp:taxon-name><tp:taxon-name-part taxon-name-part-type="genus" reg="Aloe">Aloe</tp:taxon-name-part> <tp:taxon-name-part taxon-name-part-type="species" reg="parvibracteata">parvibracteata</tp:taxon-name-part></tp:taxon-name></italic>, <italic><tp:taxon-name><tp:taxon-name-part taxon-name-part-type="genus" reg="Aloe">Aloe</tp:taxon-name-part> <tp:taxon-name-part taxon-name-part-type="species" reg="prinslooi">prinslooi</tp:taxon-name-part></tp:taxon-name></italic>, <italic><tp:taxon-name><tp:taxon-name-part taxon-name-part-type="genus" reg="Aloe">Aloe</tp:taxon-name-part> <tp:taxon-name-part taxon-name-part-type="species" reg="pruinosa">pruinosa</tp:taxon-name-part></tp:taxon-name></italic>, <italic><tp:taxon-name><tp:taxon-name-part taxon-name-part-type="genus" reg="Aloe">Aloe</tp:taxon-name-part> <tp:taxon-name-part taxon-name-part-type="species" reg="umfoloziensis">umfoloziensis</tp:taxon-name-part></tp:taxon-name></italic>, <italic><tp:taxon-name><tp:taxon-name-part taxon-name-part-type="genus" reg="Aloe">Aloe</tp:taxon-name-part> <tp:taxon-name-part taxon-name-part-type="species" reg="vanrooyenii">vanrooyenii</tp:taxon-name-part></tp:taxon-name></italic> and <italic><tp:taxon-name><tp:taxon-name-part taxon-name-part-type="genus" reg="Aloe">Aloe</tp:taxon-name-part> <tp:taxon-name-part taxon-name-part-type="species" reg="viridiana">viridiana</tp:taxon-name-part></tp:taxon-name></italic>) by the 5- to 9-branched, climbing inflorescence (1–2 m high) with its very slender peduncle (7–9 mm diameter) that is supported by surrounding bushes. It is further characterised by the spreading and recurved, green deeply channelled leaves (40–50 × 2.5–4.0 cm) that are laxly rosulate to cauline dispersed (with striatulate sheaths) and are spotted on both surfaces, with marginal teeth 1–2 mm long. Flowers are salmon-pink, 25–35 mm long and lack the distinctive globose basal swelling of the maculate aloes. Pedicels are 7–10 mm long.</p></tp:treatment-sec><tp:treatment-sec sec-type="conservation status" id="SECID0E4WHK"><title>Conservation status.</title><p>Least Concern (<xref ref-type="bibr" rid="B37">Raimondo et al. 2009</xref>).</p></tp:treatment-sec><tp:treatment-sec sec-type="distribution" id="SECID0EHXHK"><title>Distribution.</title><p>Widespread but infrequent, from northern KwaZulu-Natal, South Africa, through the coastal plains of southern Mozambique, to south-eastern Zimbabwe and southern Malawi (Fig. <xref ref-type="fig" rid="F42">42</xref>).</p><fig id="F42" position="float" orientation="portrait"><object-id xmlns:xlink="http://www.w3.org/1999/xlink" content-type="doi" xlink:type="simple">10.3897/phytokeys.142.48365.figure42</object-id><object-id xmlns:xlink="http://www.w3.org/1999/xlink" content-type="arpha" xlink:type="simple">9D1FD7D8-2E81-5236-AB32-C6A692291AF4</object-id><label>Figure 42.</label><caption><p><italic><tp:taxon-name><tp:taxon-name-part taxon-name-part-type="genus" reg="Aloe">Aloe</tp:taxon-name-part> <tp:taxon-name-part taxon-name-part-type="species" reg="suffulta">suffulta</tp:taxon-name-part></tp:taxon-name></italic>. Photos: J.B. Miller.</p></caption><graphic xmlns:xlink="http://www.w3.org/1999/xlink" xlink:href="phytokeys-142-001-g042.jpg" position="float" orientation="portrait" xlink:type="simple" id="oo_388268.jpg"><uri content-type="original_file" xlink:type="simple">https://binary.pensoft.net/fig/388268</uri></graphic></fig></tp:treatment-sec><ref-list><ref id="B37"><mixed-citation xmlns:xlink="http://www.w3.org/1999/xlink" xlink:type="simple"><person-group><name name-style="western"><surname>Raimondo</surname><given-names>D</given-names></name><name name-style="western"><surname>Von Staden</surname><given-names>L</given-names></name><name name-style="western"><surname>Foden</surname><given-names>W</given-names></name><name name-style="western"><surname>Victor</surname><given-names>JE</given-names></name><name name-style="western"><surname>Helme</surname><given-names>NA</given-names></name><name name-style="western"><surname>Turner</surname><given-names>RC</given-names></name><name name-style="western"><surname>Kamundi</surname><given-names>DA</given-names></name><name name-style="western"><surname>Manyama</surname><given-names>PA</given-names></name></person-group> (<year>2009</year>) Red List of South African Plants. Strelitzia 25. South African National Biodiversity Institute, Pretoria.</mixed-citation></ref></ref-list></tp:taxon-treatment>
