# Supplementary material for: A synoptic review of the aloes (Asphodelaceae, Alooideae) of KwaZulu-Natal, an ecologically diverse province in eastern South Africa
Source: PhytoKeys. 2020 Mar 12;142:1–88. doi: 10.3897/phytokeys.142.48365 (PMC7082394; doi:10.3897/phytokeys.142.48365)
Supplement: XML Treatment for Aloe suprafoliata [file phytokeys.142.48365-treatment42.xml]

<!DOCTYPE tp:taxon-treatment
  PUBLIC "-//TaxonX//DTD Taxonomic Treatment Publishing DTD v0 20100105//EN" "tax-treatment-NSO.dtd">
<tp:taxon-treatment xmlns:tp="http://www.plazi.org/taxpub"><tp:treatment-meta><kwd-group><label>Taxon classification</label><kwd><named-content xmlns:xlink="http://www.w3.org/1999/xlink" content-type="kingdom">Plantae</named-content></kwd><kwd><named-content xmlns:xlink="http://www.w3.org/1999/xlink" content-type="order">Asparagales</named-content></kwd><kwd><named-content xmlns:xlink="http://www.w3.org/1999/xlink" content-type="family">Asphodelaceae</named-content></kwd></kwd-group><mixed-citation publication-type="journal"><person-group><name><surname>Klopper</surname><given-names>Ronell R.</given-names></name><name><surname>Crouch</surname><given-names>Neil R.</given-names></name><name><surname>Smith</surname><given-names>Gideon F.</given-names></name><name><surname>van Wyk</surname><given-names>Abraham E.</given-names></name></person-group><article-title>A synoptic review of the aloes (<tp:taxon-name><tp:taxon-name-part taxon-name-part-type="family">Asphodelaceae</tp:taxon-name-part></tp:taxon-name>, <tp:taxon-name><tp:taxon-name-part taxon-name-part-type="subfamily">Alooideae</tp:taxon-name-part></tp:taxon-name>) of KwaZulu-Natal, an ecologically diverse province in eastern South Africa</article-title><source>PhytoKeys</source><day>12</day><month>3</month><year>2020</year><volume>142</volume><fpage>1</fpage><lpage>88</lpage><pub-id pub-id-type="doi">10.3897/phytokeys.142.48365</pub-id></mixed-citation></tp:treatment-meta><tp:nomenclature><label><sup><abbrev xmlns:xlink="http://www.w3.org/1999/xlink" xlink:title="reaches northeast of range" id="ABBRID0EEZHK" xlink:type="simple">NE</abbrev></sup></label><tp:taxon-name><object-id xmlns:xlink="http://www.w3.org/1999/xlink" content-type="arpha" xlink:type="simple">9EA428D0-96C8-5D3B-8548-893C1723CC01</object-id>
            <tp:taxon-name-part taxon-name-part-type="genus" reg="Aloe">Aloe</tp:taxon-name-part>
            <tp:taxon-name-part taxon-name-part-type="species" reg="suprafoliata">suprafoliata</tp:taxon-name-part>
          </tp:taxon-name><tp:taxon-authority>Pole-Evans</tp:taxon-authority></tp:nomenclature><tp:treatment-sec sec-type="Common names" id="SECID0EVZHK"><title>Common names.</title><p>Book aloe (English); boekaalwyn (Afrikaans); icena, umhlabandlazi (Zulu).</p></tp:treatment-sec><tp:treatment-sec sec-type="description" id="SECID0E1ZHK"><title>Description.</title><p>Acaulescent plants or rarely with short <bold><italic>stem</italic></bold>, up to 0.5 m high, erect or procumbent; rosettes solitary, sometimes in small groups. <bold><italic>Leaves</italic></bold> distichous in young plants becoming densely rosulate, widely spreading to recurved, bluish-green to bluish-grey, more milky bluish-grey on lower surface, turning reddish-brown near apex, unspotted, obscurely lineate, texture smooth, lanceolate-acuminate, 30–40 cm long, 5–7 cm wide, with ± 8 cm dried twisted apex; margin with deltoid, sometimes bifid, reddish-brown teeth, 2–5 mm long, 5–10 mm apart; exudate clear. <bold><italic>Inflorescence</italic></bold> 0.6–2.0 m high, erect, simple. <bold><italic>Raceme</italic></bold> conical to cylindrical-acuminate, up to 25 cm long, 10 cm wide, rather dense. <bold><italic>Floral bracts</italic></bold> 15–20 mm long, 9–13 mm wide. <bold><italic>Pedicels</italic></bold> 14–20 mm long. <bold><italic>Flowers</italic></bold>: <italic>perianth</italic> red, blue-grey tipped in bud, becoming rose-pink to scarlet red, greenish tipped, with a bloom, 33–50 mm long, 6–7 mm across ovary and throughout, cylindrical-trigonous, straight; outer segments free to base; <italic>stamens</italic> not or very slightly exserted; <italic>style</italic> exserted 1–2 mm.</p></tp:treatment-sec><tp:treatment-sec sec-type="Flowering time" id="SECID0E21HK"><title>Flowering time.</title><p>May–July.</p></tp:treatment-sec><tp:treatment-sec sec-type="habitat" id="SECID0EA2HK"><title>Habitat.</title><p>Usually occurs in cracks in rocks or near sheer cliffs, along or near top of mountains, on rocks or rocky slopes in montane grassland or in places where soil is virtually absent or too thin to support other vegetation. Most localities receive frequent mist.</p></tp:treatment-sec><tp:treatment-sec sec-type="description" id="SECID0EF2HK"><title>Diagnostic characters.</title><p><italic><tp:taxon-name><tp:taxon-name-part taxon-name-part-type="genus" reg="Aloe">Aloe</tp:taxon-name-part> <tp:taxon-name-part taxon-name-part-type="species" reg="suprafoliata">suprafoliata</tp:taxon-name-part></tp:taxon-name></italic> can be distinguished from other virtually acaulescent, non-maculate aloes in KwaZulu-Natal (<italic><tp:taxon-name><tp:taxon-name-part taxon-name-part-type="genus" reg="Aristaloe">Aristaloe</tp:taxon-name-part> <tp:taxon-name-part taxon-name-part-type="species" reg="aristata">aristata</tp:taxon-name-part></tp:taxon-name></italic>, <tp:taxon-name><tp:taxon-name-part taxon-name-part-type="genus" reg="Aloe">Aloe</tp:taxon-name-part> <tp:taxon-name-part taxon-name-part-type="species" reg="chabaudii">chabaudii</tp:taxon-name-part> <tp:taxon-name-part taxon-name-part-type="infraspecific-rank">var.</tp:taxon-name-part> <tp:taxon-name-part taxon-name-part-type="variety" reg="chabaudii">chabaudii</tp:taxon-name-part></tp:taxon-name>, <italic><tp:taxon-name><tp:taxon-name-part taxon-name-part-type="genus" reg="Aloe">Aloe</tp:taxon-name-part> <tp:taxon-name-part taxon-name-part-type="species" reg="gerstneri">gerstneri</tp:taxon-name-part></tp:taxon-name></italic>, <italic><tp:taxon-name><tp:taxon-name-part taxon-name-part-type="genus" reg="Aloe">Aloe</tp:taxon-name-part> <tp:taxon-name-part taxon-name-part-type="species" reg="pratensis">pratensis</tp:taxon-name-part></tp:taxon-name></italic>, <tp:taxon-name><tp:taxon-name-part taxon-name-part-type="genus" reg="Aloe">Aloe</tp:taxon-name-part> <tp:taxon-name-part taxon-name-part-type="species" reg="reitzii">reitzii</tp:taxon-name-part> <tp:taxon-name-part taxon-name-part-type="infraspecific-rank">var.</tp:taxon-name-part> <tp:taxon-name-part taxon-name-part-type="variety" reg="vernalis">vernalis</tp:taxon-name-part></tp:taxon-name> and <italic><tp:taxon-name><tp:taxon-name-part taxon-name-part-type="genus" reg="Aloe">Aloe</tp:taxon-name-part> <tp:taxon-name-part taxon-name-part-type="species" reg="vanbalenii">vanbalenii</tp:taxon-name-part></tp:taxon-name></italic>) by usually having solitary rosettes with leaves always distichous in young plants, becoming densely rosulate. Although other aloes also have distichous leaves when juveniles, this character persists for longer in <italic><tp:taxon-name><tp:taxon-name-part taxon-name-part-type="genus" reg="Aloe">A.</tp:taxon-name-part> <tp:taxon-name-part taxon-name-part-type="species" reg="suprafoliata">suprafoliata</tp:taxon-name-part></tp:taxon-name></italic>. It is further characterised by having widely spreading to recurved, bluish-green to bluish-grey leaves (30–40 × 5–7 cm) with rather pungent marginal teeth. The inflorescence is erect, 0.6–2.0 m high and simple. The narrow racemes (up to 25 × 10 cm) have a silvery sheen with the flower buds hidden by large rounded silvery green floral bracts (15–20 mm long). Pedicels are erect (14–20 mm). Flowers are rose-pink to scarlet-red, up to 50 mm long and pencil-shaped.</p></tp:treatment-sec><tp:treatment-sec sec-type="conservation status" id="SECID0EP5HK"><title>Conservation status.</title><p>Least Concern (<xref ref-type="bibr" rid="B37">Raimondo et al. 2009</xref>).</p></tp:treatment-sec><tp:treatment-sec sec-type="distribution" id="SECID0EZ5HK"><title>Distribution.</title><p>Northern KwaZulu-Natal and just into eastern Mpumalanga in South Africa, as well as Eswatini (Fig. <xref ref-type="fig" rid="F43">43</xref>).</p><fig id="F43" position="float" orientation="portrait"><object-id xmlns:xlink="http://www.w3.org/1999/xlink" content-type="doi" xlink:type="simple">10.3897/phytokeys.142.48365.figure43</object-id><object-id xmlns:xlink="http://www.w3.org/1999/xlink" content-type="arpha" xlink:type="simple">BBF27904-8B0B-51D1-B56E-EC45849C2A36</object-id><label>Figure 43.</label><caption><p><italic><tp:taxon-name><tp:taxon-name-part taxon-name-part-type="genus" reg="Aloe">Aloe</tp:taxon-name-part> <tp:taxon-name-part taxon-name-part-type="species" reg="suprafoliata">suprafoliata</tp:taxon-name-part></tp:taxon-name></italic>. Photo: N.R. Crouch.</p></caption><graphic xmlns:xlink="http://www.w3.org/1999/xlink" xlink:href="phytokeys-142-001-g043.jpg" position="float" orientation="portrait" xlink:type="simple" id="oo_388269.jpg"><uri content-type="original_file" xlink:type="simple">https://binary.pensoft.net/fig/388269</uri></graphic></fig></tp:treatment-sec><ref-list><ref id="B37"><mixed-citation xmlns:xlink="http://www.w3.org/1999/xlink" xlink:type="simple"><person-group><name name-style="western"><surname>Raimondo</surname><given-names>D</given-names></name><name name-style="western"><surname>Von Staden</surname><given-names>L</given-names></name><name name-style="western"><surname>Foden</surname><given-names>W</given-names></name><name name-style="western"><surname>Victor</surname><given-names>JE</given-names></name><name name-style="western"><surname>Helme</surname><given-names>NA</given-names></name><name name-style="western"><surname>Turner</surname><given-names>RC</given-names></name><name name-style="western"><surname>Kamundi</surname><given-names>DA</given-names></name><name name-style="western"><surname>Manyama</surname><given-names>PA</given-names></name></person-group> (<year>2009</year>) Red List of South African Plants. Strelitzia 25. South African National Biodiversity Institute, Pretoria.</mixed-citation></ref></ref-list></tp:taxon-treatment>
