# Supplementary material for: A synoptic review of the aloes (Asphodelaceae, Alooideae) of KwaZulu-Natal, an ecologically diverse province in eastern South Africa
Source: PhytoKeys. 2020 Mar 12;142:1–88. doi: 10.3897/phytokeys.142.48365 (PMC7082394; doi:10.3897/phytokeys.142.48365)
Supplement: XML Treatment for Aloe thraskii [file phytokeys.142.48365-treatment43.xml]

<!DOCTYPE tp:taxon-treatment
  PUBLIC "-//TaxonX//DTD Taxonomic Treatment Publishing DTD v0 20100105//EN" "tax-treatment-NSO.dtd">
<tp:taxon-treatment xmlns:tp="http://www.plazi.org/taxpub"><tp:treatment-meta><kwd-group><label>Taxon classification</label><kwd><named-content xmlns:xlink="http://www.w3.org/1999/xlink" content-type="kingdom">Plantae</named-content></kwd><kwd><named-content xmlns:xlink="http://www.w3.org/1999/xlink" content-type="order">Asparagales</named-content></kwd><kwd><named-content xmlns:xlink="http://www.w3.org/1999/xlink" content-type="family">Asphodelaceae</named-content></kwd></kwd-group><mixed-citation publication-type="journal"><person-group><name><surname>Klopper</surname><given-names>Ronell R.</given-names></name><name><surname>Crouch</surname><given-names>Neil R.</given-names></name><name><surname>Smith</surname><given-names>Gideon F.</given-names></name><name><surname>van Wyk</surname><given-names>Abraham E.</given-names></name></person-group><article-title>A synoptic review of the aloes (<tp:taxon-name><tp:taxon-name-part taxon-name-part-type="family">Asphodelaceae</tp:taxon-name-part></tp:taxon-name>, <tp:taxon-name><tp:taxon-name-part taxon-name-part-type="subfamily">Alooideae</tp:taxon-name-part></tp:taxon-name>) of KwaZulu-Natal, an ecologically diverse province in eastern South Africa</article-title><source>PhytoKeys</source><day>12</day><month>3</month><year>2020</year><volume>142</volume><fpage>1</fpage><lpage>88</lpage><pub-id pub-id-type="doi">10.3897/phytokeys.142.48365</pub-id></mixed-citation></tp:treatment-meta><tp:nomenclature><label><sup><abbrev xmlns:xlink="http://www.w3.org/1999/xlink" xlink:title="reaches northeast of range" id="ABBRID0EXAAM" xlink:type="simple">NE</abbrev></sup></label><tp:taxon-name><object-id xmlns:xlink="http://www.w3.org/1999/xlink" content-type="arpha" xlink:type="simple">A6F40EA8-C75A-51E7-9FC0-BA96AED44D48</object-id>
            <tp:taxon-name-part taxon-name-part-type="genus" reg="Aloe">Aloe</tp:taxon-name-part>
            <tp:taxon-name-part taxon-name-part-type="species" reg="thraskii">thraskii</tp:taxon-name-part>
          </tp:taxon-name><tp:taxon-authority>Baker</tp:taxon-authority></tp:nomenclature><tp:treatment-sec sec-type="Common names" id="SECID0EIBAM"><title>Common names.</title><p>Dune aloe, strand aloe (English); strandaalwyn (Afrikaans); umhlaba (Zulu).</p></tp:treatment-sec><tp:treatment-sec sec-type="description" id="SECID0ENBAM"><title>Description.</title><p>Solitary, arborescent plant, up to 3 m high. <bold><italic>Stem</italic></bold> simple, erect, 1–2 m high, can be up to 4 m, with persistent dried leaves. <bold><italic>Leaves</italic></bold> condensed rosulate, gracefully recurved, dull green to glaucous, without lines or spots, lower surface sometimes with a few spines in median line, lanceolate-attenuate, 160 cm long, 22 cm wide at base; margin very thin, narrow, reddish or brownish-red, with small deltoid reddish teeth, ± 2 mm long, 10–20 mm apart; exudate honey-coloured. <bold><italic>Inflorescence</italic></bold> 0.5–0.8 m high, erect, 4- to 8-branched. <bold><italic>Racemes</italic></bold> broadly cylindrical, slightly acuminate, somewhat truncate, up to 25 cm long, usually shorter, very dense. <bold><italic>Floral bracts</italic></bold> 9 mm long, 6 mm wide. <bold><italic>Pedicels</italic></bold> 1–2 mm long. <bold><italic>Flowers</italic></bold>: <italic>perianth</italic> greenish to orange in buds, lemon-yellow to pale orange when mature, greenish tipped, ± 25 mm long, ± 6 mm across ovary, enlarging towards throat, mouth constricted and upturned, cylindrical, slightly clavate; outer segments free for ± 17 mm; <italic>stamens</italic> exserted 15–20 mm; <italic>style</italic> exserted to 20 mm.</p></tp:treatment-sec><tp:treatment-sec sec-type="Flowering time" id="SECID0EOCAM"><title>Flowering time.</title><p>June–July.</p></tp:treatment-sec><tp:treatment-sec sec-type="habitat" id="SECID0ETCAM"><title>Habitat.</title><p>Beach dunes, in almost pure sand in low coastal vegetation or taller bush.</p></tp:treatment-sec><tp:treatment-sec sec-type="description" id="SECID0EYCAM"><title>Diagnostic characters.</title><p><italic><tp:taxon-name><tp:taxon-name-part taxon-name-part-type="genus" reg="Aloe">Aloe</tp:taxon-name-part> <tp:taxon-name-part taxon-name-part-type="species" reg="thraskii">thraskii</tp:taxon-name-part></tp:taxon-name></italic> differs from the other tall, often single-stemmed aloes in KwaZulu-Natal (<italic><tp:taxon-name><tp:taxon-name-part taxon-name-part-type="genus" reg="Aloe">Aloe</tp:taxon-name-part> <tp:taxon-name-part taxon-name-part-type="species" reg="candelabrum">candelabrum</tp:taxon-name-part></tp:taxon-name></italic>, <italic><tp:taxon-name><tp:taxon-name-part taxon-name-part-type="genus" reg="Aloe">Aloe</tp:taxon-name-part> <tp:taxon-name-part taxon-name-part-type="species" reg="marlothii">marlothii</tp:taxon-name-part></tp:taxon-name></italic>, <italic><tp:taxon-name><tp:taxon-name-part taxon-name-part-type="genus" reg="Aloe">Aloe</tp:taxon-name-part> <tp:taxon-name-part taxon-name-part-type="species" reg="pluridens">pluridens</tp:taxon-name-part></tp:taxon-name></italic>, <italic><tp:taxon-name><tp:taxon-name-part taxon-name-part-type="genus" reg="Aloe">Aloe</tp:taxon-name-part> <tp:taxon-name-part taxon-name-part-type="species" reg="rupestris">rupestris</tp:taxon-name-part></tp:taxon-name></italic> and <italic><tp:taxon-name><tp:taxon-name-part taxon-name-part-type="genus" reg="Aloe">Aloe</tp:taxon-name-part> <tp:taxon-name-part taxon-name-part-type="species" reg="spectabilis">spectabilis</tp:taxon-name-part></tp:taxon-name></italic>) with branched inflorescences, by its strictly coastal habitat and in having long (± 160 × 22 cm), strongly recurved, deeply channelled leaves with small reddish marginal teeth. The inflorescence is 4- to 8-branched with erect, very dense, broadly cylindrical, slightly acuminate and somewhat truncate racemes of up to 25 cm long. Flowers are lemon-yellow to pale orange and ± 25 mm long. The long-exserted yellowish-orange stamens and style emerge from the flower at an angle (not straight as in <italic><tp:taxon-name><tp:taxon-name-part taxon-name-part-type="genus" reg="Aloe">Aloe</tp:taxon-name-part> <tp:taxon-name-part taxon-name-part-type="species" reg="rupestris">rupestris</tp:taxon-name-part></tp:taxon-name></italic>).</p></tp:treatment-sec><tp:treatment-sec sec-type="conservation status" id="SECID0ELFAM"><title>Conservation status.</title><p>Near-threatened. Threats include habitat loss owing to urban expansion along the coast, as well as illegal collecting (<xref ref-type="bibr" rid="B37">Raimondo et al. 2009</xref>).</p></tp:treatment-sec><tp:treatment-sec sec-type="distribution" id="SECID0EVFAM"><title>Distribution.</title><p>Occurs in a narrow coastal strip from the far northern coast of the Eastern Cape into KwaZulu-Natal to just north of Durban, South Africa (Fig. <xref ref-type="fig" rid="F44">44</xref>).</p><fig id="F44" position="float" orientation="portrait"><object-id xmlns:xlink="http://www.w3.org/1999/xlink" content-type="doi" xlink:type="simple">10.3897/phytokeys.142.48365.figure44</object-id><object-id xmlns:xlink="http://www.w3.org/1999/xlink" content-type="arpha" xlink:type="simple">A3BA40A1-0C22-5B76-B179-D85AF7DD6892</object-id><label>Figure 44.</label><caption><p><italic><tp:taxon-name><tp:taxon-name-part taxon-name-part-type="genus" reg="Aloe">Aloe</tp:taxon-name-part> <tp:taxon-name-part taxon-name-part-type="species" reg="thraskii">thraskii</tp:taxon-name-part></tp:taxon-name></italic>. Photo: G. Nichols.</p></caption><graphic xmlns:xlink="http://www.w3.org/1999/xlink" xlink:href="phytokeys-142-001-g044.jpg" position="float" orientation="portrait" xlink:type="simple" id="oo_388270.jpg"><uri content-type="original_file" xlink:type="simple">https://binary.pensoft.net/fig/388270</uri></graphic></fig></tp:treatment-sec><ref-list><ref id="B37"><mixed-citation xmlns:xlink="http://www.w3.org/1999/xlink" xlink:type="simple"><person-group><name name-style="western"><surname>Raimondo</surname><given-names>D</given-names></name><name name-style="western"><surname>Von Staden</surname><given-names>L</given-names></name><name name-style="western"><surname>Foden</surname><given-names>W</given-names></name><name name-style="western"><surname>Victor</surname><given-names>JE</given-names></name><name name-style="western"><surname>Helme</surname><given-names>NA</given-names></name><name name-style="western"><surname>Turner</surname><given-names>RC</given-names></name><name name-style="western"><surname>Kamundi</surname><given-names>DA</given-names></name><name name-style="western"><surname>Manyama</surname><given-names>PA</given-names></name></person-group> (<year>2009</year>) Red List of South African Plants. Strelitzia 25. South African National Biodiversity Institute, Pretoria.</mixed-citation></ref></ref-list></tp:taxon-treatment>
