# Supplementary material for: A synoptic review of the aloes (Asphodelaceae, Alooideae) of KwaZulu-Natal, an ecologically diverse province in eastern South Africa
Source: PhytoKeys. 2020 Mar 12;142:1–88. doi: 10.3897/phytokeys.142.48365 (PMC7082394; doi:10.3897/phytokeys.142.48365)
Supplement: XML Treatment for Aloe umfoloziensis [file phytokeys.142.48365-treatment44.xml]

<!DOCTYPE tp:taxon-treatment
  PUBLIC "-//TaxonX//DTD Taxonomic Treatment Publishing DTD v0 20100105//EN" "tax-treatment-NSO.dtd">
<tp:taxon-treatment xmlns:tp="http://www.plazi.org/taxpub"><tp:treatment-meta><kwd-group><label>Taxon classification</label><kwd><named-content xmlns:xlink="http://www.w3.org/1999/xlink" content-type="kingdom">Plantae</named-content></kwd><kwd><named-content xmlns:xlink="http://www.w3.org/1999/xlink" content-type="order">Asparagales</named-content></kwd><kwd><named-content xmlns:xlink="http://www.w3.org/1999/xlink" content-type="family">Asphodelaceae</named-content></kwd></kwd-group><mixed-citation publication-type="journal"><person-group><name><surname>Klopper</surname><given-names>Ronell R.</given-names></name><name><surname>Crouch</surname><given-names>Neil R.</given-names></name><name><surname>Smith</surname><given-names>Gideon F.</given-names></name><name><surname>van Wyk</surname><given-names>Abraham E.</given-names></name></person-group><article-title>A synoptic review of the aloes (<tp:taxon-name><tp:taxon-name-part taxon-name-part-type="family">Asphodelaceae</tp:taxon-name-part></tp:taxon-name>, <tp:taxon-name><tp:taxon-name-part taxon-name-part-type="subfamily">Alooideae</tp:taxon-name-part></tp:taxon-name>) of KwaZulu-Natal, an ecologically diverse province in eastern South Africa</article-title><source>PhytoKeys</source><day>12</day><month>3</month><year>2020</year><volume>142</volume><fpage>1</fpage><lpage>88</lpage><pub-id pub-id-type="doi">10.3897/phytokeys.142.48365</pub-id></mixed-citation></tp:treatment-meta><tp:nomenclature><label><sup><abbrev xmlns:xlink="http://www.w3.org/1999/xlink" xlink:title="reaches northeast of range" id="ABBRID0ESHAM" xlink:type="simple">NE</abbrev></sup></label><tp:taxon-name><object-id xmlns:xlink="http://www.w3.org/1999/xlink" content-type="arpha" xlink:type="simple">BFBD1F2C-4AB3-5F05-87C6-F37C0A5A2A66</object-id>
            <tp:taxon-name-part taxon-name-part-type="genus" reg="Aloe">Aloe</tp:taxon-name-part>
            <tp:taxon-name-part taxon-name-part-type="species" reg="umfoloziensis">umfoloziensis</tp:taxon-name-part>
          </tp:taxon-name><tp:taxon-authority>Reynolds</tp:taxon-authority></tp:nomenclature><tp:treatment-sec sec-type="Common names" id="SECID0EDIAM"><title>Common names.</title><p>Groot-bontaalwyn (Afrikaans); icena, ilicena (Zulu).</p></tp:treatment-sec><tp:treatment-sec sec-type="description" id="SECID0EIIAM"><title>Description.</title><p>Acaulescent plant or with short <bold><italic>stem</italic></bold>, up to 0.4 m high; rosettes sometimes solitary, usually suckering to form small groups; with persistent dried leaves. <bold><italic>Leaves</italic></bold> densely rosulate, spreading or deflexed, upper surface green to brownish-green, with numerous dull white oblong spots, irregularly scattered or sometimes in undulating interrupted transverse bands, lower surface paler green, without spots or obscurely to distinctly spotted, usually somewhat lineate, lanceolate-attenuate, up to 20–30 cm long, 8–9 cm wide, with dried twisted apex; margin with horny, pungent deltoid brown teeth, 3–5 mm long, 10–15 mm apart; exudate honey-coloured, drying purplish. <bold><italic>Inflorescence</italic></bold> 1.0–1.5 m high, erect, 5- to 8-branched from about middle or above, lowest branch sometimes rebranched. <bold><italic>Racemes</italic></bold> capitate, apex rounded, 7–9 cm long, 7–9 cm wide, rather dense. <bold><italic>Floral bracts</italic></bold> 8–12 mm long. <bold><italic>Pedicels</italic></bold> 10–15 mm long. <bold><italic>Flowers</italic></bold>: <italic>perianth</italic> coral-red, 33–38 mm long, 8–9 mm across ovary, abruptly constricted above ovary to form subglobose basal swelling, widening towards wide-open mouth, slightly decurved, laterally compressed; outer segments free for 8–9 mm; <italic>stamens</italic> and <italic>style</italic> exserted 3–5 mm.</p></tp:treatment-sec><tp:treatment-sec sec-type="Flowering time" id="SECID0EJJAM"><title>Flowering time.</title><p>July–August.</p></tp:treatment-sec><tp:treatment-sec sec-type="habitat" id="SECID0EOJAM"><title>Habitat.</title><p>Low-lying sub-tropical open savannah, open grassland and on rocky places for some distance along rivers and watercourses.</p></tp:treatment-sec><tp:treatment-sec sec-type="description" id="SECID0ETJAM"><title>Diagnostic characters.</title><p><italic><tp:taxon-name><tp:taxon-name-part taxon-name-part-type="genus" reg="Aloe">Aloe</tp:taxon-name-part> <tp:taxon-name-part taxon-name-part-type="species" reg="umfoloziensis">umfoloziensis</tp:taxon-name-part></tp:taxon-name></italic> can be distinguished from other maculate aloes in KwaZulu-Natal (<italic><tp:taxon-name><tp:taxon-name-part taxon-name-part-type="genus" reg="Aloe">Aloe</tp:taxon-name-part> <tp:taxon-name-part taxon-name-part-type="species" reg="dewetii">dewetii</tp:taxon-name-part></tp:taxon-name></italic>, <tp:taxon-name><tp:taxon-name-part taxon-name-part-type="genus" reg="Aloe">Aloe</tp:taxon-name-part> <tp:taxon-name-part taxon-name-part-type="species" reg="maculata">maculata</tp:taxon-name-part> <tp:taxon-name-part taxon-name-part-type="infraspecific-rank">subsp.</tp:taxon-name-part> <tp:taxon-name-part taxon-name-part-type="subspecies" reg="maculata">maculata</tp:taxon-name-part></tp:taxon-name>, <italic><tp:taxon-name><tp:taxon-name-part taxon-name-part-type="genus" reg="Aloe">Aloe</tp:taxon-name-part> <tp:taxon-name-part taxon-name-part-type="species" reg="mudenensis">mudenensis</tp:taxon-name-part></tp:taxon-name></italic>, <italic><tp:taxon-name><tp:taxon-name-part taxon-name-part-type="genus" reg="Aloe">Aloe</tp:taxon-name-part> <tp:taxon-name-part taxon-name-part-type="species" reg="parvibracteata">parvibracteata</tp:taxon-name-part></tp:taxon-name></italic>, <italic><tp:taxon-name><tp:taxon-name-part taxon-name-part-type="genus" reg="Aloe">Aloe</tp:taxon-name-part> <tp:taxon-name-part taxon-name-part-type="species" reg="prinslooi">prinslooi</tp:taxon-name-part></tp:taxon-name></italic>, <italic><tp:taxon-name><tp:taxon-name-part taxon-name-part-type="genus" reg="Aloe">Aloe</tp:taxon-name-part> <tp:taxon-name-part taxon-name-part-type="species" reg="pruinosa">pruinosa</tp:taxon-name-part></tp:taxon-name></italic>, <italic><tp:taxon-name><tp:taxon-name-part taxon-name-part-type="genus" reg="Aloe">Aloe</tp:taxon-name-part> <tp:taxon-name-part taxon-name-part-type="species" reg="suffulta">suffulta</tp:taxon-name-part></tp:taxon-name></italic>, <italic><tp:taxon-name><tp:taxon-name-part taxon-name-part-type="genus" reg="Aloe">Aloe</tp:taxon-name-part> <tp:taxon-name-part taxon-name-part-type="species" reg="vanrooyenii">vanrooyenii</tp:taxon-name-part></tp:taxon-name></italic> and <italic><tp:taxon-name><tp:taxon-name-part taxon-name-part-type="genus" reg="Aloe">Aloe</tp:taxon-name-part> <tp:taxon-name-part taxon-name-part-type="species" reg="viridiana">viridiana</tp:taxon-name-part></tp:taxon-name></italic>) by the tall, 5- to 8-branched, sometimes rebranched, inflorescence (1.0–1.5 m high) with rather small round-topped capitate racemes (7–9 cm long and wide) and pedicels that are 10–15 mm long. Flowers are coral-red, 33–38 mm long and with a globose basal swelling (8–9 mm diameter). Leaves are spreading or deflexed, up to 20–30 × 8–9 cm and densely spotted on the upper surface, while the paler lower surface is without spots or obscurely to distinctly spotted, usually somewhat lineate. Marginal teeth are 3–5 mm long.</p></tp:treatment-sec><tp:treatment-sec sec-type="conservation status" id="SECID0ENNAM"><title>Conservation status.</title><p>Near-threatened. Threats include habitat loss and degradation owing to trampling by livestock, erosion and agriculture (L. von Staden pers. comm.).</p></tp:treatment-sec><tp:treatment-sec sec-type="distribution" id="SECID0ESNAM"><title>Distribution.</title><p>Northern KwaZulu-Natal in South Africa, as well as south-eastern Eswatini and just entering southern Mozambique (Fig. <xref ref-type="fig" rid="F45">45</xref>).</p><fig id="F45" position="float" orientation="portrait"><object-id xmlns:xlink="http://www.w3.org/1999/xlink" content-type="doi" xlink:type="simple">10.3897/phytokeys.142.48365.figure45</object-id><object-id xmlns:xlink="http://www.w3.org/1999/xlink" content-type="arpha" xlink:type="simple">CC9F3D92-ED75-54D6-9891-AA0A7E024389</object-id><label>Figure 45.</label><caption><p><italic><tp:taxon-name><tp:taxon-name-part taxon-name-part-type="genus" reg="Aloe">Aloe</tp:taxon-name-part> <tp:taxon-name-part taxon-name-part-type="species" reg="umfoloziensis">umfoloziensis</tp:taxon-name-part></tp:taxon-name></italic>. Photo: G. Nichols.</p></caption><graphic xmlns:xlink="http://www.w3.org/1999/xlink" xlink:href="phytokeys-142-001-g045.jpg" position="float" orientation="portrait" xlink:type="simple" id="oo_388271.jpg"><uri content-type="original_file" xlink:type="simple">https://binary.pensoft.net/fig/388271</uri></graphic></fig></tp:treatment-sec></tp:taxon-treatment>
