# Supplementary material for: A synoptic review of the aloes (Asphodelaceae, Alooideae) of KwaZulu-Natal, an ecologically diverse province in eastern South Africa
Source: PhytoKeys. 2020 Mar 12;142:1–88. doi: 10.3897/phytokeys.142.48365 (PMC7082394; doi:10.3897/phytokeys.142.48365)
Supplement: XML Treatment for Aloe vanbalenii [file phytokeys.142.48365-treatment45.xml]

<!DOCTYPE tp:taxon-treatment
  PUBLIC "-//TaxonX//DTD Taxonomic Treatment Publishing DTD v0 20100105//EN" "tax-treatment-NSO.dtd">
<tp:taxon-treatment xmlns:tp="http://www.plazi.org/taxpub"><tp:treatment-meta><kwd-group><label>Taxon classification</label><kwd><named-content xmlns:xlink="http://www.w3.org/1999/xlink" content-type="kingdom">Plantae</named-content></kwd><kwd><named-content xmlns:xlink="http://www.w3.org/1999/xlink" content-type="order">Asparagales</named-content></kwd><kwd><named-content xmlns:xlink="http://www.w3.org/1999/xlink" content-type="family">Asphodelaceae</named-content></kwd></kwd-group><mixed-citation publication-type="journal"><person-group><name><surname>Klopper</surname><given-names>Ronell R.</given-names></name><name><surname>Crouch</surname><given-names>Neil R.</given-names></name><name><surname>Smith</surname><given-names>Gideon F.</given-names></name><name><surname>van Wyk</surname><given-names>Abraham E.</given-names></name></person-group><article-title>A synoptic review of the aloes (<tp:taxon-name><tp:taxon-name-part taxon-name-part-type="family">Asphodelaceae</tp:taxon-name-part></tp:taxon-name>, <tp:taxon-name><tp:taxon-name-part taxon-name-part-type="subfamily">Alooideae</tp:taxon-name-part></tp:taxon-name>) of KwaZulu-Natal, an ecologically diverse province in eastern South Africa</article-title><source>PhytoKeys</source><day>12</day><month>3</month><year>2020</year><volume>142</volume><fpage>1</fpage><lpage>88</lpage><pub-id pub-id-type="doi">10.3897/phytokeys.142.48365</pub-id></mixed-citation></tp:treatment-meta><tp:nomenclature><label><sup><abbrev xmlns:xlink="http://www.w3.org/1999/xlink" xlink:title="reaches northeast of range" id="ABBRID0EPPAM" xlink:type="simple">NE</abbrev></sup></label><tp:taxon-name><object-id xmlns:xlink="http://www.w3.org/1999/xlink" content-type="arpha" xlink:type="simple">72335E46-B9CC-5DF8-895C-B3F543CA7A11</object-id>
            <tp:taxon-name-part taxon-name-part-type="genus" reg="Aloe">Aloe</tp:taxon-name-part>
            <tp:taxon-name-part taxon-name-part-type="species" reg="vanbalenii">vanbalenii</tp:taxon-name-part>
          </tp:taxon-name><tp:taxon-authority>Pillans</tp:taxon-authority></tp:nomenclature><tp:treatment-sec sec-type="Common names" id="SECID0EAQAM"><title>Common names.</title><p>Van Balen’s aloe (English); rooiblaaraalwyn (Afrikaans); icenalamatshe, incenalendlovu, icenandhlovu, inhlahlwane (Zulu).</p></tp:treatment-sec><tp:treatment-sec sec-type="description" id="SECID0EFQAM"><title>Description.</title><p>Acaulescent plants or <bold><italic>stem</italic></bold> very short, 0.2–0.3 m tall, branching at top and base; rosettes suckering to form dense groups, erect. <bold><italic>Leaves</italic></bold> densely rosulate, spreading to strongly decurved, green to copper red, greener on lower surface, usually obscurely lineate, lanceolate, long attenuate, deeply channelled, 50–80 cm long, 9–15 cm wide; margin somewhat horny, reddish to reddish-brown, with pungent, reddish, deltoid teeth, 3–5 mm long, 10–15 mm apart; exudate pale honey-coloured. <bold><italic>Inflorescence</italic></bold> ± 1 m high, erect, 2- or 3-branched from about middle. <bold><italic>Racemes</italic></bold> narrowly conical, up to 25–30 cm long, 8–10 cm wide, rather dense. <bold><italic>Floral bracts</italic></bold> up to 15 mm long, 6–7 mm wide. <bold><italic>Pedicels</italic></bold> 14–23 mm long. <bold><italic>Flowers</italic></bold>: <italic>perianth</italic> orange-yellow or sometimes dull reddish-pink in bud, usually buff-yellow or sometimes dull red when mature, 30–40 mm long, 6–7 mm across ovary, widening slightly towards wide-open mouth, straight, cylindrical-trigonous, slightly laterally compressed; outer segments free to base; <italic>stamens</italic> exserted to 10 mm; <italic>style</italic> exserted 10–12 mm.</p></tp:treatment-sec><tp:treatment-sec sec-type="Flowering time" id="SECID0EGRAM"><title>Flowering time.</title><p>June–July.</p></tp:treatment-sec><tp:treatment-sec sec-type="habitat" id="SECID0ELRAM"><title>Habitat.</title><p>Flat rocks and rocky outcrops with minimal soil in Nkonkoni Veld and Zululand Thornveld. Frost-free area with moderately high summer rainfall.</p></tp:treatment-sec><tp:treatment-sec sec-type="description" id="SECID0EQRAM"><title>Diagnostic characters.</title><p><italic><tp:taxon-name><tp:taxon-name-part taxon-name-part-type="genus" reg="Aloe">Aloe</tp:taxon-name-part> <tp:taxon-name-part taxon-name-part-type="species" reg="vanbalenii">vanbalenii</tp:taxon-name-part></tp:taxon-name></italic> can be distinguished from other virtually acaulescent, non-maculate aloes in KwaZulu-Natal (<italic><tp:taxon-name><tp:taxon-name-part taxon-name-part-type="genus" reg="Aristaloe">Aristaloe</tp:taxon-name-part> <tp:taxon-name-part taxon-name-part-type="species" reg="aristata">aristata</tp:taxon-name-part></tp:taxon-name></italic>, <tp:taxon-name><tp:taxon-name-part taxon-name-part-type="genus" reg="Aloe">Aloe</tp:taxon-name-part> <tp:taxon-name-part taxon-name-part-type="species" reg="chabaudii">chabaudii</tp:taxon-name-part> <tp:taxon-name-part taxon-name-part-type="infraspecific-rank">var.</tp:taxon-name-part> <tp:taxon-name-part taxon-name-part-type="variety" reg="chabaudii">chabaudii</tp:taxon-name-part></tp:taxon-name>, <italic><tp:taxon-name><tp:taxon-name-part taxon-name-part-type="genus" reg="Aloe">Aloe</tp:taxon-name-part> <tp:taxon-name-part taxon-name-part-type="species" reg="gerstneri">gerstneri</tp:taxon-name-part></tp:taxon-name></italic>, <italic><tp:taxon-name><tp:taxon-name-part taxon-name-part-type="genus" reg="Aloe">Aloe</tp:taxon-name-part> <tp:taxon-name-part taxon-name-part-type="species" reg="pratensis">pratensis</tp:taxon-name-part></tp:taxon-name></italic>, <tp:taxon-name><tp:taxon-name-part taxon-name-part-type="genus" reg="Aloe">Aloe</tp:taxon-name-part> <tp:taxon-name-part taxon-name-part-type="species" reg="reitzii">reitzii</tp:taxon-name-part> <tp:taxon-name-part taxon-name-part-type="infraspecific-rank">var.</tp:taxon-name-part> <tp:taxon-name-part taxon-name-part-type="variety" reg="vernalis">vernalis</tp:taxon-name-part></tp:taxon-name> and <italic><tp:taxon-name><tp:taxon-name-part taxon-name-part-type="genus" reg="Aloe">Aloe</tp:taxon-name-part> <tp:taxon-name-part taxon-name-part-type="species" reg="suprafoliata">suprafoliata</tp:taxon-name-part></tp:taxon-name></italic>) by its suckering habit that forms dense groups of rosettes. It is further characterised by its much recurved, green to copper red, broad (50–80 × 9–15 cm), deeply-channelled leaves with pungent marginal teeth. The inflorescence is erect, ± 1 m high and 2- or 3-branched. Floral bracts are long (up to 15 mm) and pedicels erect (14–23 mm long). Flowers are orange-yellow or reddish-pink, 30–40 mm long and not narrowed above the ovary. Leaves have a characteristic cinnamon or musty smell when damaged (<xref ref-type="bibr" rid="B6">Carter et al. 2011</xref>).</p></tp:treatment-sec><tp:treatment-sec sec-type="conservation status" id="SECID0ETUAM"><title>Conservation status.</title><p>Least Concern (<xref ref-type="bibr" rid="B37">Raimondo et al. 2009</xref>).</p></tp:treatment-sec><tp:treatment-sec sec-type="distribution" id="SECID0E4UAM"><title>Distribution.</title><p>Confined to the Lebombo Mountain range in northern KwaZulu-Natal, South Africa and southern Eswatini (Fig. <xref ref-type="fig" rid="F46">46</xref>).</p><fig id="F46" position="float" orientation="portrait"><object-id xmlns:xlink="http://www.w3.org/1999/xlink" content-type="doi" xlink:type="simple">10.3897/phytokeys.142.48365.figure46</object-id><object-id xmlns:xlink="http://www.w3.org/1999/xlink" content-type="arpha" xlink:type="simple">E594D0CC-D28E-59FA-A808-24053F7E28FB</object-id><label>Figure 46.</label><caption><p><italic><tp:taxon-name><tp:taxon-name-part taxon-name-part-type="genus" reg="Aloe">Aloe</tp:taxon-name-part> <tp:taxon-name-part taxon-name-part-type="species" reg="vanbalenii">vanbalenii</tp:taxon-name-part></tp:taxon-name></italic>. Photo: N.R. Crouch.</p></caption><graphic xmlns:xlink="http://www.w3.org/1999/xlink" xlink:href="phytokeys-142-001-g046.jpg" position="float" orientation="portrait" xlink:type="simple" id="oo_388272.jpg"><uri content-type="original_file" xlink:type="simple">https://binary.pensoft.net/fig/388272</uri></graphic></fig></tp:treatment-sec><ref-list><ref id="B6"><mixed-citation xmlns:xlink="http://www.w3.org/1999/xlink" xlink:type="simple"><person-group><name name-style="western"><surname>Carter</surname><given-names>S</given-names></name><name name-style="western"><surname>Lavranos</surname><given-names>JJ</given-names></name><name name-style="western"><surname>Newton</surname><given-names>LE</given-names></name><name name-style="western"><surname>Walker</surname><given-names>CC</given-names></name></person-group> (<year>2011</year>) Aloes: the Definitive Guide. Kew Publishing, Royal Botanic Gardens, Kew / British Cactus &amp; Succulent Society.</mixed-citation></ref><ref id="B37"><mixed-citation xmlns:xlink="http://www.w3.org/1999/xlink" xlink:type="simple"><person-group><name name-style="western"><surname>Raimondo</surname><given-names>D</given-names></name><name name-style="western"><surname>Von Staden</surname><given-names>L</given-names></name><name name-style="western"><surname>Foden</surname><given-names>W</given-names></name><name name-style="western"><surname>Victor</surname><given-names>JE</given-names></name><name name-style="western"><surname>Helme</surname><given-names>NA</given-names></name><name name-style="western"><surname>Turner</surname><given-names>RC</given-names></name><name name-style="western"><surname>Kamundi</surname><given-names>DA</given-names></name><name name-style="western"><surname>Manyama</surname><given-names>PA</given-names></name></person-group> (<year>2009</year>) Red List of South African Plants. Strelitzia 25. South African National Biodiversity Institute, Pretoria.</mixed-citation></ref></ref-list></tp:taxon-treatment>
