# Supplementary material for: A synoptic review of the aloes (Asphodelaceae, Alooideae) of KwaZulu-Natal, an ecologically diverse province in eastern South Africa
Source: PhytoKeys. 2020 Mar 12;142:1–88. doi: 10.3897/phytokeys.142.48365 (PMC7082394; doi:10.3897/phytokeys.142.48365)
Supplement: XML Treatment for Aloe viridiana [file phytokeys.142.48365-treatment47.xml]

<!DOCTYPE tp:taxon-treatment
  PUBLIC "-//TaxonX//DTD Taxonomic Treatment Publishing DTD v0 20100105//EN" "tax-treatment-NSO.dtd">
<tp:taxon-treatment xmlns:tp="http://www.plazi.org/taxpub"><tp:treatment-meta><kwd-group><label>Taxon classification</label><kwd><named-content xmlns:xlink="http://www.w3.org/1999/xlink" content-type="kingdom">Plantae</named-content></kwd><kwd><named-content xmlns:xlink="http://www.w3.org/1999/xlink" content-type="order">Asparagales</named-content></kwd><kwd><named-content xmlns:xlink="http://www.w3.org/1999/xlink" content-type="family">Asphodelaceae</named-content></kwd></kwd-group><mixed-citation publication-type="journal"><person-group><name><surname>Klopper</surname><given-names>Ronell R.</given-names></name><name><surname>Crouch</surname><given-names>Neil R.</given-names></name><name><surname>Smith</surname><given-names>Gideon F.</given-names></name><name><surname>van Wyk</surname><given-names>Abraham E.</given-names></name></person-group><article-title>A synoptic review of the aloes (<tp:taxon-name><tp:taxon-name-part taxon-name-part-type="family">Asphodelaceae</tp:taxon-name-part></tp:taxon-name>, <tp:taxon-name><tp:taxon-name-part taxon-name-part-type="subfamily">Alooideae</tp:taxon-name-part></tp:taxon-name>) of KwaZulu-Natal, an ecologically diverse province in eastern South Africa</article-title><source>PhytoKeys</source><day>12</day><month>3</month><year>2020</year><volume>142</volume><fpage>1</fpage><lpage>88</lpage><pub-id pub-id-type="doi">10.3897/phytokeys.142.48365</pub-id></mixed-citation></tp:treatment-meta><tp:nomenclature><label><sup>E</sup></label><tp:taxon-name><object-id xmlns:xlink="http://www.w3.org/1999/xlink" content-type="arpha" xlink:type="simple">E85C9979-E4FC-58B2-A6BE-4FE851804E0E</object-id>
            <tp:taxon-name-part taxon-name-part-type="genus" reg="Aloe">Aloe</tp:taxon-name-part>
            <tp:taxon-name-part taxon-name-part-type="species" reg="viridiana">viridiana</tp:taxon-name-part>
          </tp:taxon-name><tp:taxon-authority>Gideon F.Sm. &amp; Figueiredo</tp:taxon-authority></tp:nomenclature><tp:treatment-sec sec-type="Syn" id="SECID0EE6AM"><title>Syn.</title><p><italic><tp:taxon-name><tp:taxon-name-part taxon-name-part-type="genus" reg="Aloe">Aloe</tp:taxon-name-part> <tp:taxon-name-part taxon-name-part-type="species" reg="greenii">greenii</tp:taxon-name-part></tp:taxon-name></italic> Baker, nom. illegit.</p></tp:treatment-sec><tp:treatment-sec sec-type="Common names" id="SECID0EV6AM"><title>Common names.</title><p>Green's aloe (English); groenaalwyn (Afrikaans); icena (isiZulu).</p></tp:treatment-sec><tp:treatment-sec sec-type="description" id="SECID0E16AM"><title>Description.</title><p>Acaulescent plants; rosettes suckering to form large dense groups, erect, 0.15–0.25 m high. <bold><italic>Leaves</italic></bold> densely rosulate, suberect to spreading-recurved, bright green, obscurely lineate, with many confluent oblong white spots forming irregular transverse wavy bands, bands broader and more pronounced on lower surface, broadly linear-lanceolate, gradually attenuate, ± 40–50 cm long, 7–8 cm wide; margin with deltoid, pale brown to pink teeth, 3–4 mm long, 8–10 mm apart; exudate clear, drying yellow. <bold><italic>Inflorescence</italic></bold> ± 1.0–1.3 m high, erect, 5- to 7-branched from above middle, lower branches sometimes rebranched. <bold><italic>Racemes</italic></bold> oblong-cylindrical, 15–25 cm long, rather dense. <bold><italic>Floral bracts</italic></bold> ± 10 mm long, 2–3 mm wide. <bold><italic>Pedicels</italic></bold> 7–10 mm long. <bold><italic>Flowers</italic></bold>: <italic>perianth</italic> light to dark flesh pink, with powdery bloom, 28–30 mm long, ± 7 mm across ovary, abruptly constricted above ovary to form globose basal swelling, widening towards mouth, slightly decurved; outer segments free for 7–10 mm; <italic>stamens</italic> exserted 1–2 mm; <italic>style</italic> exserted 2–4 mm.</p></tp:treatment-sec><tp:treatment-sec sec-type="Flowering time" id="SECID0EYABM"><title>Flowering time.</title><p>January–March.</p></tp:treatment-sec><tp:treatment-sec sec-type="habitat" id="SECID0E4ABM"><title>Habitat.</title><p>On stony soil, in low-lying flat sandy areas, often in deep shade or semi-shade in dry thorny woodland.</p></tp:treatment-sec><tp:treatment-sec sec-type="description" id="SECID0ECBBM"><title>Diagnostic characters.</title><p><italic><tp:taxon-name><tp:taxon-name-part taxon-name-part-type="genus" reg="Aloe">Aloe</tp:taxon-name-part> <tp:taxon-name-part taxon-name-part-type="species" reg="viridiana">viridiana</tp:taxon-name-part></tp:taxon-name></italic> can be distinguished from other maculate aloes in KwaZulu-Natal (<italic><tp:taxon-name><tp:taxon-name-part taxon-name-part-type="genus" reg="Aloe">Aloe</tp:taxon-name-part> <tp:taxon-name-part taxon-name-part-type="species" reg="dewetii">dewetii</tp:taxon-name-part></tp:taxon-name></italic>, <tp:taxon-name><tp:taxon-name-part taxon-name-part-type="genus" reg="Aloe">Aloe</tp:taxon-name-part> <tp:taxon-name-part taxon-name-part-type="species" reg="maculata">maculata</tp:taxon-name-part> <tp:taxon-name-part taxon-name-part-type="infraspecific-rank">subsp.</tp:taxon-name-part> <tp:taxon-name-part taxon-name-part-type="subspecies" reg="maculata">maculata</tp:taxon-name-part></tp:taxon-name>, <italic><tp:taxon-name><tp:taxon-name-part taxon-name-part-type="genus" reg="Aloe">Aloe</tp:taxon-name-part> <tp:taxon-name-part taxon-name-part-type="species" reg="mudenensis">mudenensis</tp:taxon-name-part></tp:taxon-name></italic>, <italic><tp:taxon-name><tp:taxon-name-part taxon-name-part-type="genus" reg="Aloe">Aloe</tp:taxon-name-part> <tp:taxon-name-part taxon-name-part-type="species" reg="parvibracteata">parvibracteata</tp:taxon-name-part></tp:taxon-name></italic>, <italic><tp:taxon-name><tp:taxon-name-part taxon-name-part-type="genus" reg="Aloe">Aloe</tp:taxon-name-part> <tp:taxon-name-part taxon-name-part-type="species" reg="prinslooi">prinslooi</tp:taxon-name-part></tp:taxon-name></italic>, <italic><tp:taxon-name><tp:taxon-name-part taxon-name-part-type="genus" reg="Aloe">Aloe</tp:taxon-name-part> <tp:taxon-name-part taxon-name-part-type="species" reg="pruinosa">pruinosa</tp:taxon-name-part></tp:taxon-name></italic>, <italic><tp:taxon-name><tp:taxon-name-part taxon-name-part-type="genus" reg="Aloe">Aloe</tp:taxon-name-part> <tp:taxon-name-part taxon-name-part-type="species" reg="suffulta">suffulta</tp:taxon-name-part></tp:taxon-name></italic>, <italic><tp:taxon-name><tp:taxon-name-part taxon-name-part-type="genus" reg="Aloe">Aloe</tp:taxon-name-part> <tp:taxon-name-part taxon-name-part-type="species" reg="umfoloziensis">umfoloziensis</tp:taxon-name-part></tp:taxon-name></italic> and <italic><tp:taxon-name><tp:taxon-name-part taxon-name-part-type="genus" reg="Aloe">Aloe</tp:taxon-name-part> <tp:taxon-name-part taxon-name-part-type="species" reg="vanrooyenii">vanrooyenii</tp:taxon-name-part></tp:taxon-name></italic>) by the rosettes that sucker profusely to form large groups. It is further characterised by the recurved leaves (± 40–50 × 7–8 cm), with spots on both surfaces, but with the markings more pronounced on the lower surface. The 5- to 7-branched inflorescence (± 1.0–1.3 m high), that is without a grey bloom, has oblong-cylindrical (15–25 cm long), rather dense racemes, with pedicels 7–10 mm long. Flowers are light to dark flesh pink, with a powdery bloom, 28–30 mm long and with a globose basal swelling (± 7 mm diameter).</p></tp:treatment-sec><tp:treatment-sec sec-type="conservation status" id="SECID0E3EBM"><title>Conservation status.</title><p>Least Concern (<xref ref-type="bibr" rid="B37">Raimondo et al. 2009</xref>).</p></tp:treatment-sec><tp:treatment-sec sec-type="distribution" id="SECID0EGFBM"><title>Distribution.</title><p>Fairly widespread, but uncommon, in eastern KwaZulu-Natal, South Africa. Possibly also in southern Mozambique (Fig. <xref ref-type="fig" rid="F48">48</xref>). This aloe is not encountered in large numbers where it occurs in the wild.</p></tp:treatment-sec><tp:treatment-sec sec-type="notes" id="SECID0EQFBM"><title>Notes.</title><p>This aloe has been known under the name <italic><tp:taxon-name><tp:taxon-name-part taxon-name-part-type="genus" reg="Aloe">Aloe</tp:taxon-name-part> <tp:taxon-name-part taxon-name-part-type="species" reg="greenii">greenii</tp:taxon-name-part></tp:taxon-name></italic> Baker. However, this validly published name (<xref ref-type="bibr" rid="B1">Baker 1880</xref>) is a later illegitimate homonym, as the combination was earlier published as <italic><tp:taxon-name><tp:taxon-name-part taxon-name-part-type="genus" reg="Aloe">Aloe</tp:taxon-name-part> <tp:taxon-name-part taxon-name-part-type="species" reg="greenii">greenii</tp:taxon-name-part></tp:taxon-name></italic> Green ex Rob. in 1875. The name published by <xref ref-type="bibr" rid="B39">Robinson (1875)</xref> cannot, with certainty, be applied to any known maculate aloe owing to the very short descriptive text accompanying the name; however, it was nonetheless validly published. <xref ref-type="bibr" rid="B43">Smith and Figueiredo (2018)</xref> provided the necessary replacement name, <italic><tp:taxon-name><tp:taxon-name-part taxon-name-part-type="genus" reg="Aloe">Aloe</tp:taxon-name-part> <tp:taxon-name-part taxon-name-part-type="species" reg="viridiana">viridiana</tp:taxon-name-part></tp:taxon-name></italic>, for material of this KwaZulu-Natal aloe, so providing nomenclatural certainty for material thus far known as <italic><tp:taxon-name><tp:taxon-name-part taxon-name-part-type="genus" reg="Aloe">A.</tp:taxon-name-part> <tp:taxon-name-part taxon-name-part-type="species" reg="greenii">greenii</tp:taxon-name-part></tp:taxon-name></italic> Baker.</p><fig id="F48" position="float" orientation="portrait"><object-id xmlns:xlink="http://www.w3.org/1999/xlink" content-type="doi" xlink:type="simple">10.3897/phytokeys.142.48365.figure48</object-id><object-id xmlns:xlink="http://www.w3.org/1999/xlink" content-type="arpha" xlink:type="simple">5B290FEE-5DBB-5382-A359-03070B23436A</object-id><label>Figure 48.</label><caption><p><italic><tp:taxon-name><tp:taxon-name-part taxon-name-part-type="genus" reg="Aloe">Aloe</tp:taxon-name-part> <tp:taxon-name-part taxon-name-part-type="species" reg="viridiana">viridiana</tp:taxon-name-part></tp:taxon-name></italic>. Photo: N.R. Crouch.</p></caption><graphic xmlns:xlink="http://www.w3.org/1999/xlink" xlink:href="phytokeys-142-001-g048.jpg" position="float" orientation="portrait" xlink:type="simple" id="oo_388274.jpg"><uri content-type="original_file" xlink:type="simple">https://binary.pensoft.net/fig/388274</uri></graphic></fig></tp:treatment-sec><ref-list><ref id="B37"><mixed-citation xmlns:xlink="http://www.w3.org/1999/xlink" xlink:type="simple"><person-group><name name-style="western"><surname>Raimondo</surname><given-names>D</given-names></name><name name-style="western"><surname>Von Staden</surname><given-names>L</given-names></name><name name-style="western"><surname>Foden</surname><given-names>W</given-names></name><name name-style="western"><surname>Victor</surname><given-names>JE</given-names></name><name name-style="western"><surname>Helme</surname><given-names>NA</given-names></name><name name-style="western"><surname>Turner</surname><given-names>RC</given-names></name><name name-style="western"><surname>Kamundi</surname><given-names>DA</given-names></name><name name-style="western"><surname>Manyama</surname><given-names>PA</given-names></name></person-group> (<year>2009</year>) Red List of South African Plants. Strelitzia 25. South African National Biodiversity Institute, Pretoria.</mixed-citation></ref><ref id="B1"><mixed-citation xmlns:xlink="http://www.w3.org/1999/xlink" xlink:type="simple"><person-group><name name-style="western"><surname>Baker</surname><given-names>JG</given-names></name></person-group> (<year>1880</year>) <italic><tp:taxon-name><tp:taxon-name-part taxon-name-part-type="genus">Aloe</tp:taxon-name-part> <tp:taxon-name-part taxon-name-part-type="species">greenii</tp:taxon-name-part></tp:taxon-name></italic>. Native probably of the Cape. Nat. Ord. <tp:taxon-name><tp:taxon-name-part taxon-name-part-type="family">Liliaceae</tp:taxon-name-part></tp:taxon-name>. – Tribe Aloineæ. Curtis’s Botanical Magazine, ser. 3, 36: tab. 6520. <ext-link xlink:type="simple" ext-link-type="uri" xlink:href="https://www.biodiversitylibrary.org/item/14234#page/159/mode/1up">https://www.biodiversitylibrary.org/item/14234#page/159/mode/1up</ext-link></mixed-citation></ref><ref id="B39"><mixed-citation xmlns:xlink="http://www.w3.org/1999/xlink" xlink:type="simple"><person-group><name name-style="western"><surname>Robinson</surname><given-names>W</given-names></name></person-group> (<year>1875</year>) <italic><tp:taxon-name><tp:taxon-name-part taxon-name-part-type="genus">Aloe</tp:taxon-name-part> <tp:taxon-name-part taxon-name-part-type="species">Greenii</tp:taxon-name-part></tp:taxon-name></italic> (Green). Societies and Exhibitions. Royal Horticultural Society. July 21<sup>st</sup> and 22<sup>nd</sup>. The Garden (an illustrated weekly journal of gardening in all its branches. London.) VIII: 77–78. <ext-link xlink:type="simple" ext-link-type="uri" xlink:href="https://www.biodiversitylibrary.org/item/82631#page/93/mode/1up">https://www.biodiversitylibrary.org/item/82631#page/93/mode/1up</ext-link> [accessed 12.2018]</mixed-citation></ref><ref id="B43"><mixed-citation xmlns:xlink="http://www.w3.org/1999/xlink" xlink:type="simple"><person-group><name name-style="western"><surname>Smith</surname><given-names>GF</given-names></name><name name-style="western"><surname>Figueiredo</surname><given-names>E</given-names></name></person-group> (<year>2018</year>) <article-title><italic><tp:taxon-name><tp:taxon-name-part taxon-name-part-type="genus">Aloe</tp:taxon-name-part> <tp:taxon-name-part taxon-name-part-type="species">viridiana</tp:taxon-name-part></tp:taxon-name></italic> Gideon F.Sm. &amp; Figueiredo (<tp:taxon-name><tp:taxon-name-part taxon-name-part-type="family">Asphodelaceae</tp:taxon-name-part></tp:taxon-name>: <tp:taxon-name><tp:taxon-name-part taxon-name-part-type="subfamily">Alooideae</tp:taxon-name-part></tp:taxon-name>), a replacement name for the illegitimate <italic><tp:taxon-name><tp:taxon-name-part taxon-name-part-type="genus">Aloe</tp:taxon-name-part> <tp:taxon-name-part taxon-name-part-type="species">greenii</tp:taxon-name-part></tp:taxon-name></italic> Baker, a maculate aloe endemic to KwaZulu-Natal, South Africa, with notes on the nomenclature of this species.</article-title><source>Bradleya</source><volume>36</volume>: <fpage>212</fpage>–<lpage>217</lpage>. <ext-link xlink:type="simple" ext-link-type="doi" xlink:href="10.25223/brad.n36.2018.a16">https://doi.org/10.25223/brad.n36.2018.a16</ext-link></mixed-citation></ref></ref-list></tp:taxon-treatment>
