# Supplementary material for: A synoptic review of the aloes (Asphodelaceae, Alooideae) of KwaZulu-Natal, an ecologically diverse province in eastern South Africa
Source: PhytoKeys. 2020 Mar 12;142:1–88. doi: 10.3897/phytokeys.142.48365 (PMC7082394; doi:10.3897/phytokeys.142.48365)
Supplement: XML Treatment for Aloe vryheidensis [file phytokeys.142.48365-treatment48.xml]

<!DOCTYPE tp:taxon-treatment
  PUBLIC "-//TaxonX//DTD Taxonomic Treatment Publishing DTD v0 20100105//EN" "tax-treatment-NSO.dtd">
<tp:taxon-treatment xmlns:tp="http://www.plazi.org/taxpub"><tp:treatment-meta><kwd-group><label>Taxon classification</label><kwd><named-content xmlns:xlink="http://www.w3.org/1999/xlink" content-type="kingdom">Plantae</named-content></kwd><kwd><named-content xmlns:xlink="http://www.w3.org/1999/xlink" content-type="order">Asparagales</named-content></kwd><kwd><named-content xmlns:xlink="http://www.w3.org/1999/xlink" content-type="family">Asphodelaceae</named-content></kwd></kwd-group><mixed-citation publication-type="journal"><person-group><name><surname>Klopper</surname><given-names>Ronell R.</given-names></name><name><surname>Crouch</surname><given-names>Neil R.</given-names></name><name><surname>Smith</surname><given-names>Gideon F.</given-names></name><name><surname>van Wyk</surname><given-names>Abraham E.</given-names></name></person-group><article-title>A synoptic review of the aloes (<tp:taxon-name><tp:taxon-name-part taxon-name-part-type="family">Asphodelaceae</tp:taxon-name-part></tp:taxon-name>, <tp:taxon-name><tp:taxon-name-part taxon-name-part-type="subfamily">Alooideae</tp:taxon-name-part></tp:taxon-name>) of KwaZulu-Natal, an ecologically diverse province in eastern South Africa</article-title><source>PhytoKeys</source><day>12</day><month>3</month><year>2020</year><volume>142</volume><fpage>1</fpage><lpage>88</lpage><pub-id pub-id-type="doi">10.3897/phytokeys.142.48365</pub-id></mixed-citation></tp:treatment-meta><tp:nomenclature><tp:taxon-name><object-id xmlns:xlink="http://www.w3.org/1999/xlink" content-type="arpha" xlink:type="simple">73DE1315-5269-5218-9CA2-9AB28D4EC7B4</object-id>
            <tp:taxon-name-part taxon-name-part-type="genus" reg="Aloe">Aloe</tp:taxon-name-part>
            <tp:taxon-name-part taxon-name-part-type="species" reg="vryheidensis">vryheidensis</tp:taxon-name-part>
          </tp:taxon-name><tp:taxon-authority>Groenew.</tp:taxon-authority></tp:nomenclature><tp:treatment-sec sec-type="Common names" id="SECID0EJJBM"><title>Common names.</title><p>Dolomite aloe, Vryheid aloe (English); bruinaalwyn (Afrikaans).</p></tp:treatment-sec><tp:treatment-sec sec-type="description" id="SECID0EOJBM"><title>Description.</title><p>Acaulescent or arborescent plants or <bold><italic>stem</italic></bold> up to 2 m high, procumbent or shortly suberect, unbranched or sometimes branched at base; with persistent dried leaves; rosettes solitary or in small groups. <bold><italic>Leaves</italic></bold> densely rosulate, arcuate-erect to slightly spreading and recurved, glaucous green to dark green with bluish or reddish tinge, without spots, texture smooth, lanceolate-attenuate, 40–80 cm long, 9–13 cm wide at base; margin red, subcorneous, with pungent, deltoid, straight, reddish teeth, 2–3 mm long, 10–15 mm apart; exudate drying yellow. <bold><italic>Inflorescences</italic></bold> 0.6–1.5 m high, oblique to erect, simple. <bold><italic>Raceme</italic></bold> cylindrical, 30–40 cm long, 5–7 cm wide, erect, very dense. <bold><italic>Floral bracts</italic></bold> 8–15 mm long, 5–10 mm wide. <bold><italic>Pedicels</italic></bold> absent. <bold><italic>Flowers</italic></bold>: <italic>perianth</italic> greenish-yellow to reddish in bud, rose-coloured or greenish-yellow to yellowish when mature, 8–20 mm long, 4–5 mm across ovary, widening to wide open mouth, campanulate-cylindrical; outer segments free to base; <italic>stamens</italic> exserted 6–15 mm; <italic>style</italic> exserted 7–17 mm.</p></tp:treatment-sec><tp:treatment-sec sec-type="Flowering time" id="SECID0EPKBM"><title>Flowering time.</title><p>July–August.</p></tp:treatment-sec><tp:treatment-sec sec-type="habitat" id="SECID0EUKBM"><title>Habitat.</title><p>Usually on alkaline soils derived from shale or dolomite (on sandstone at Vryheid).</p></tp:treatment-sec><tp:treatment-sec sec-type="description" id="SECID0EZKBM"><title>Diagnostic characters.</title><p><italic><tp:taxon-name><tp:taxon-name-part taxon-name-part-type="genus" reg="Aloe">Aloe</tp:taxon-name-part> <tp:taxon-name-part taxon-name-part-type="species" reg="vryheidensis">vryheidensis</tp:taxon-name-part></tp:taxon-name></italic> is one of only two aloes indigenous to KwaZulu-Natal that have sessile campanulate flowers with dark nectar in a simple inflorescence. It differs from <italic><tp:taxon-name><tp:taxon-name-part taxon-name-part-type="genus" reg="Aloe">Aloe</tp:taxon-name-part> <tp:taxon-name-part taxon-name-part-type="species" reg="spicata">spicata</tp:taxon-name-part></tp:taxon-name></italic> in having procumbent to shortly sub-erect stems (not erect) that are sometimes absent, arcuate-erect to slightly spreading leaves (not recurved) and an inflorescence with the peduncle oblique (not erect), then bent upwards directly below the erect raceme. The racemes of <italic><tp:taxon-name><tp:taxon-name-part taxon-name-part-type="genus" reg="Aloe">Aloe</tp:taxon-name-part> <tp:taxon-name-part taxon-name-part-type="species" reg="vryheidensis">vryheidensis</tp:taxon-name-part></tp:taxon-name></italic> are narrow (5–7 cm wide), but slightly wider than those of <italic><tp:taxon-name><tp:taxon-name-part taxon-name-part-type="genus" reg="Aloe">Aloe</tp:taxon-name-part> <tp:taxon-name-part taxon-name-part-type="species" reg="spicata">spicata</tp:taxon-name-part></tp:taxon-name></italic>, with pinkish-brown flowers (not greenish-yellow). The ovary has red lines longitudinally down the 3 broad angles.</p></tp:treatment-sec><tp:treatment-sec sec-type="conservation status" id="SECID0ELMBM"><title>Conservation status.</title><p>Least Concern (L. von Staden pers. comm.).</p></tp:treatment-sec><tp:treatment-sec sec-type="distribution" id="SECID0EQMBM"><title>Distribution.</title><p>Mountainous areas of northern KwaZulu-Natal, Mpumalanga and Limpopo, South Africa (Fig. <xref ref-type="fig" rid="F49">49</xref>).</p><fig id="F49" position="float" orientation="portrait"><object-id xmlns:xlink="http://www.w3.org/1999/xlink" content-type="doi" xlink:type="simple">10.3897/phytokeys.142.48365.figure49</object-id><object-id xmlns:xlink="http://www.w3.org/1999/xlink" content-type="arpha" xlink:type="simple">B9DE59D7-2963-5AE8-9659-354D07AA6D77</object-id><label>Figure 49.</label><caption><p><italic><tp:taxon-name><tp:taxon-name-part taxon-name-part-type="genus" reg="Aloe">Aloe</tp:taxon-name-part> <tp:taxon-name-part taxon-name-part-type="species" reg="vryheidensis">vryheidensis</tp:taxon-name-part></tp:taxon-name></italic>. Photo: G. Nichols.</p></caption><graphic xmlns:xlink="http://www.w3.org/1999/xlink" xlink:href="phytokeys-142-001-g049.jpg" position="float" orientation="portrait" xlink:type="simple" id="oo_388275.jpg"><uri content-type="original_file" xlink:type="simple">https://binary.pensoft.net/fig/388275</uri></graphic></fig></tp:treatment-sec></tp:taxon-treatment>
